# Supplementary material for: Transcriptomic Analysis of the Chicken MDA5 Response Genes
Source: Genes (Basel). 2020 Mar 13;11(3):308. doi: 10.3390/genes11030308 (PMC7140832; doi:10.3390/genes11030308)
Supplement: Supplementary file 1 [file genes-11-00308-s001.zip]

Archive with 9 entries (8 files):
- Supplementary materials/
- Supplementary materials/Figure S1.tif
- Supplementary materials/Supplementary Table S1.docx
- Supplementary materials/Supplementary Table S2.docx
- Supplementary materials/Supplementary table S3.xlsx
- Supplementary materials/Supplementary table S4.xlsx
- Supplementary materials/Supplementary table S5.xlsx
- Supplementary materials/Supplementary table S6.xlsx
- Supplementary materials/Supplementary table S7.xlsx
