# Supplementary material for: Transcriptomic Analysis of the Chicken MDA5 Response Genes
Source: Genes (Basel). 2020 Mar 13;11(3):308. doi: 10.3390/genes11030308 (PMC7140832; doi:10.3390/genes11030308)
Supplement: Supplementary file 1 [file genes-11-00308-s001.zip › Supplementary materials/Supplementary table S3.xlsx]

## Sheet: upregulated
Differentially expressed genes in chMDA5 compared with control
Gene ID	chMDA5-N-1	chMDA5-N-2	chMDA5-N-3	Control-1	Control-2	Control-3	chMDA5-N	Control	log2FoldChange	padj	Gene Symbol	Gene Description
395313	3779.41	3734.36	3874.01	0	2.16782	0	3795.93	0.722608	12.3506	1.69e-32	MX1	MX dynamin like GTPase 1
403120	56457.3	55604.3	57395.2	11.6142	15.1748	22.7283	56485.6	16.5058	11.7224	0	IFI6	interferon alpha inducible protein 6
554219	614.28	643.306	593.634	0	0	0	617.074	0	11.5854	1.16e-21	IFNW1	interferon omega 1
101750245	334.896	339.913	335.074	0	0	0	336.628	0	10.7113	1.44e-18	IFNKL1	interferon kappa-like 1%2C transcript variant X1
423790	40158.4	38722.9	39919.5	19.7441	39.0208	20.6621	39600.3	26.4757	10.5437	0	IFIT5	interferon induced protein with tetratricopeptide repeats 5
428650	1578.93	1566.6	1627	1.16142	1.08391	1.03311	1590.84	1.09281	10.511	4.2e-35	RSAD2	radical S-adenosyl methionine domain containing 2
395551	560.587	557.158	514.483	0	1.08391	0	544.076	0.361304	10.4419	9.23e-18	CCL4	chemokine (C-C motif) ligand 4
420559	1930.2	2011.39	2105.42	4.64566	0	0	2015.67	1.54855	10.4372	7.96e-46	SAMD9L	sterile alpha motif domain containing 9 like%2C transcript variant X1
395908	34432.4	34305.9	34776.4	31.3582	44.4404	21.6952	34504.9	32.498	10.059	0	OASL	2'-5'-oligoadenylate synthetase like%2C transcript variant X1
424185	88276.1	86847.3	82475.6	162.598	94.3004	166.33	85866.3	141.076	9.24967	0	IFIH1	interferon induced with helicase C domain 1
427406	91.0045	89.8944	65.0799	0	0	0	81.9929	0	8.67283	4.64e-12	CCL19	C-C motif chemokine ligand 19
418981	82.8141	75.8484	60.6826	0	0	0	73.115	0	8.50775	1.34e-11	MMP10	matrix metallopeptidase 10
422000	59.1529	82.4032	73.8745	0	0	0	71.8102	0	8.48211	1.6e-11	C3H8ORF80	chromosome 3 open reading frame%2C human C8orf80%2C transcript variant X1
105841164	71.8935	59.9296	59.8032	0	0	0	63.8754	0	8.31346	4.56e-11	MIR155HG	MIR155 host gene
421921	6957.29	6640.95	6787.66	27.874	23.8461	15.4966	6795.3	22.4055	8.25963	0	CMPK2	cytidine/uridine monophosphate kinase 2
420838	419.531	374.56	374.649	3.48425	0	1.03311	389.58	1.50578	8.06538	3.57e-27	CD83	CD83 molecule
420225	260.273	279.047	269.994	0	1.08391	2.06621	269.771	1.05004	7.95144	5e-20	CDH17	cadherin 17%2C transcript variant X1
419265	103887	107473	106089	451.791	428.145	452.5	105816	444.145	7.89641	0	HELZ2	helicase with zinc finger 2%2C transcript variant X1
770077	44.5922	45.8836	49.2497	0	0	0	46.5751	0	7.85804	8.07e-10	PMAIP1	phorbol-12-myristate-13-acetate-induced protein 1
418528	39.1319	41.2016	41.3345	0	0	0	40.556	0	7.65817	2.79e-09	TMPRSS2	transmembrane protease%2C serine 2%2C transcript variant X1
421631	43.6821	37.456	36.9372	0	0	0	39.3585	0	7.61484	3.72e-09	IYD	iodotyrosine deiodinase
107053928	2852.08	2881.3	2910.13	16.2598	15.1748	14.4635	2881.17	15.2994	7.56034	2.67e-240	LOC107053928	uncharacterized LOC107053928
107055361	4758.62	4618.32	4645.3	38.3267	16.2587	26.8607	4674.08	27.1487	7.44096	0	LOC107055361	early endosome antigen 1-like
112530454	30.9415	41.2016	28.1427	0	0	0	33.4286	0	7.37815	1.68e-08	LOC112530454	uncharacterized LOC112530454
428203	125.586	105.813	113.45	0	2.16782	0	114.95	0.722608	7.30539	1.6e-11	ADRA1A	adrenoceptor alpha 1A
418837	4225.34	4268.11	4270.65	30.1968	27.0978	28.927	4254.7	28.7405	7.21128	0	EPSTI1	epithelial stromal interaction 1
101750271	1236.75	1349.35	1430	8.12991	10.8391	11.3642	1338.7	10.1111	7.03996	1.73e-135	LOC101750271	peroxisome proliferator-activated receptor gamma coactivator-related protein 1-like%2C transcript variant X2
420193	1550.72	1536.63	1547.85	10.4527	13.0069	14.4635	1545.06	12.6411	6.92467	3.82e-165	IL7	interleukin 7%2C transcript variant X1
novel.62	32.7616	16.8552	22.8659	0	0	0	24.1609	0	6.91155	2.84e-07	-	-
424402	847.251	831.523	768.647	2.32283	7.58739	11.3642	815.807	7.09146	6.81124	7.67e-91	SELE	selectin E
418668	28.2114	21.5372	16.7097	0	0	0	22.1528	0	6.785	5.32e-07	CRLF2	cytokine receptor-like factor 2
107057476	39.1319	33.7104	48.3702	1.16142	0	0	40.4042	0.387139	6.69208	2.69e-07	LOC107057476	sperm-associated antigen 4 protein-like%2C transcript variant X1
395550	15854.8	15469.3	15942.8	152.146	147.412	160.131	15755.6	153.23	6.68286	0	LY6E	lymphocyte antigen 6 family member E
420585	20.021	21.5372	20.2275	0	0	0	20.5952	0	6.68035	8.39e-07	THSD7A	thrombospondin type 1 domain containing 7A%2C transcript variant X2
395468	126538	127264	122522	1212.52	1212.9	1262.45	125441	1229.29	6.67224	0	CCL4	C-C motif chemokine ligand 4%2C transcript variant X1
422511	121.036	90.8308	112.571	0	0	3.09932	108.146	1.03311	6.63522	1.26e-13	CXCL13L3	C-X-C motif chemokine ligand 13-like 3
428310	29139.6	28769	26817.3	332.165	277.482	299.601	28242	303.082	6.54398	0	HSPB9	heat shock protein family B (small) member 9
395941	23.6612	44.9472	24.6248	0	1.08391	0	31.0777	0.361304	6.31052	2.21e-06	HGF	hepatocyte growth factor%2C transcript variant X1
417247	527.826	526.257	500.412	13.937	2.16782	4.13242	518.165	6.74575	6.30568	7.39e-69	TNFSF15	tumor necrosis factor superfamily member 15
769486	20.931	11.2368	12.3124	0	0	0	14.8267	0	6.20656	1.21e-05	LOC769486	scale keratin-like%2C transcript variant X1
426234	138.327	198.517	145.99	1.16142	2.16782	3.09932	160.945	2.14285	6.2061	2.28e-22	SEMA3BL	semaphorin 3B-like%2C transcript variant X1
421885	29.1214	20.6008	29.9016	1.16142	0	0	26.5413	0.387139	6.08576	5.62e-06	COL21A1	collagen type XXI alpha 1 chain%2C transcript variant X3
101749489	16.3808	12.1732	12.3124	0	0	0	13.6221	0	6.08417	1.99e-05	LOC101749489	uncharacterized LOC101749489
414870	10.9205	12.1732	14.9508	0	0	0	12.6815	0	5.98168	3.3e-05	SLC5A7	solute carrier family 5 member 7%2C transcript variant X1
419989	24.5712	26.2192	21.9865	0	1.08391	0	24.2589	0.361304	5.95439	9.95e-06	GIP	gastric inhibitory polypeptide%2C transcript variant X1
101750407	7.28036	14.9824	14.0713	0	0	0	12.1114	0	5.91447	5.21e-05	PLEKHS1	pleckstrin homology domain containing S1%2C transcript variant X1
100857573	18.2009	29.0284	20.2275	0	0	1.03311	22.4856	0.344368	5.84427	1.78e-05	DUSP13L	dual specificity protein phosphatase 13 isoform MDSP-like
428298	11.8306	12.1732	9.67404	0	0	0	11.2259	0	5.80436	7.63e-05	LOC428298	feather keratin Cos1-1/Cos1-3/Cos2-1-like
427944	16.3808	8.4276	8.79458	0	0	0	11.201	0	5.80185	8.86e-05	CD86	CD86 molecule%2C transcript variant X1
422146	24.5712	14.9824	24.6248	0	1.08391	0	21.3928	0.361304	5.77492	2.48e-05	GPR174	G protein-coupled receptor 174%2C transcript variant X1
395872	2337.9	2139.67	2247.02	34.8425	37.9369	50.6222	2241.53	41.1339	5.75847	0	IL8L1	interleukin 8-like 1
421177	18.2009	25.2828	18.4686	0	1.08391	0	20.6508	0.361304	5.72162	3e-05	ELF3	E74 like ETS transcription factor 3
417171	40.952	39.3288	33.4194	0	0	2.06621	37.9001	0.688737	5.70813	6.83e-07	NTNG2	netrin G2%2C transcript variant X1
428842	338.537	279.983	328.917	13.937	1.08391	4.13242	315.812	6.38444	5.64733	5.42e-15	OLFML1	olfactomedin like 1%2C transcript variant X2
423365	170.178	147.951	173.253	2.32283	6.50347	1.03311	163.794	3.28647	5.64602	7.12e-27	FLVCR2	feline leukemia virus subgroup C cellular receptor family member 2%2C transcript variant X9
novel.435	18.2009	5.6184	6.15621	0	0	0	9.99183	0	5.63703	0.000247126	-	-
100857191	6.37031	9.364	12.3124	0	0	0	9.34891	0	5.54215	0.000274854	LOC100857191	c-C motif chemokine 26-like
776499	19.1109	15.9188	18.4686	1.16142	0	0	17.8328	0.387139	5.51142	7.35e-05	DCLK3	doublecortin like kinase 3%2C transcript variant X2
100858381	667.973	706.045	709.723	11.6142	7.58739	25.8276	694.58	15.0097	5.50971	9.31e-114	LOC100858381	chromosome 11 open reading frame%2C human C19orf12-like%2C transcript variant X3
416806	15.4708	6.5548	4.39729	0	0	0	8.80761	0	5.45421	0.000515958	TMEM132D	transmembrane protein 132D%2C transcript variant X3
107057105	15.4708	0.9364	9.67404	0	0	0	8.69373	0	5.43844	0.000928052	LOC107057105	uncharacterized LOC107057105%2C transcript variant X2
novel.188	15.4708	0.9364	8.79458	0	0	0	8.40058	0	5.38879	0.00112116	-	-
rna63480	13.6507	20.6008	14.0713	0	0	1.03311	16.1076	0.344368	5.36293	0.000145046	-	tRNA-Phe
107052553	8.1904	6.5548	9.67404	0	0	0	8.13975	0	5.34249	0.000612012	LOC107052553	uncharacterized LOC107052553%2C transcript variant X2
396216	2772	2855.08	2638.37	59.2322	75.8739	71.2843	2755.15	68.7968	5.3186	0	CSF3	colony stimulating factor 3
101747868	15.4708	5.6184	20.2275	0	1.08391	0	13.7722	0.361304	5.14114	0.00046609	LOC101747868	ly6/PLAUR domain-containing protein 2-like
107052884	6.37031	9.364	5.27675	0	0	0	7.00369	0	5.12265	0.00152826	LOC107052884	uncharacterized LOC107052884
novel.53	94.6446	100.195	87.0664	0	2.16782	6.19863	93.9686	2.78882	5.01917	5.75e-18	-	-
107052210	8.1904	3.7456	7.03567	0	0	0	6.32389	0	4.97862	0.00275301	LOC107052210	uncharacterized LOC107052210%2C transcript variant X2
427224	31.8516	38.3924	32.54	2.32283	1.08391	0	34.2613	1.13558	4.96804	2.85e-07	CD274	CD274 molecule%2C transcript variant X2
422427	961.917	914.862	1013.14	40.6496	22.7622	29.9601	963.305	31.1239	4.96192	5.73e-174	DDX60	DExD/H-box helicase 60%2C transcript variant X1
403121	10442.8	10361.3	10445.3	344.941	339.265	355.388	10416.4	346.531	4.90911	0	IFI27L2	interferon%2C alpha-inducible protein 27-like 2%2C transcript variant X3
395082	50.9625	41.2016	35.1783	1.16142	0	3.09932	42.4475	1.42024	4.87076	8.13e-09	CCL20	C-C motif chemokine ligand 20
693256	32.7616	33.7104	60.6826	1.16142	3.25174	0	42.3849	1.47105	4.86537	1.37e-08	BLB1	Major histocompatibility complex class II beta chain BLB1
425998	45.5022	44.0108	36.0578	0	3.25174	1.03311	41.8569	1.42828	4.84926	8.84e-09	MRGPRH	MAS-related GPR%2C member H%2C transcript variant X1
770506	8.1904	6.5548	2.63837	0	0	0	5.79452	0	4.84891	0.00468194	AGPAT1	1-acylglycerol-3-phosphate O-acyltransferase 1
novel.186	9.10045	1.8728	6.15621	0	0	0	5.70982	0	4.83172	0.00552181	-	-
101748638	11.8306	7.4912	13.1919	0	0	1.03311	10.8379	0.344368	4.79419	0.00136559	LOC101748638	uncharacterized LOC101748638
101747995	7.28036	7.4912	1.75892	0	0	0	5.51016	0	4.77538	0.00654326	LOC101747995	lymphocyte antigen 6E-like
395982	4.55022	5.6184	6.15621	0	0	0	5.44161	0	4.76069	0.00553551	TFAP2A	transcription factor AP-2 alpha%2C transcript variant X2
418700	928.245	758.484	772.164	38.3267	23.8461	29.9601	819.631	30.711	4.74558	1.67e-144	LYGL	lysozyme g-like
112530113	9.10045	9.364	12.3124	1.16142	0	0	10.259	0.387139	4.7143	0.00174594	LOC112530113	uncharacterized LOC112530113
100858973	0.910045	7.4912	7.03567	0	0	0	5.14564	0	4.6796	0.0102457	LOC100858973	TRAF family member-associated NF-kappa-B activator-like%2C transcript variant X2
101750580	20.931	34.6468	25.5043	0	0	3.09932	27.0274	1.03311	4.63966	4.48e-06	LOC101750580	uncharacterized LOC101750580%2C transcript variant X2
423788	101.925	113.304	109.932	3.48425	8.6713	1.03311	108.387	4.39622	4.63379	1.16e-21	CH25H	cholesterol 25-hydroxylase
100858326	15.4708	13.1096	22.8659	0	0	2.06621	17.1488	0.688737	4.57115	0.000297101	FAM163B	family with sequence similarity 163 member B%2C transcript variant X2
431636	303.045	283.729	256.802	9.29133	9.75521	16.5297	281.192	11.8587	4.55295	8.38e-55	SLC46A2	solute carrier family 46 member 2%2C transcript variant X1
395196	105.565	84.276	115.209	4.64566	3.25174	5.16553	101.683	4.35431	4.54447	1.71e-20	IL1B	interleukin 1%2C beta%2C transcript variant X1
772163	23.6612	14.9824	36.9372	0	1.08391	2.06621	25.1936	1.05004	4.53982	1.05e-05	PTPRQ	protein tyrosine phosphatase%2C receptor type Q%2C transcript variant X3
417773	11.8306	6.5548	8.79458	1.16142	0	0	9.05999	0.387139	4.53475	0.0033449	TFEC	transcription factor EC
107053000	7.28036	8.4276	11.433	1.16142	0	0	9.04697	0.387139	4.53309	0.00330897	LOC107053000	uncharacterized LOC107053000
107054873	5.46027	4.682	3.51783	0	0	0	4.55337	0	4.5024	0.0128467	LOC107054873	uncharacterized LOC107054873
107052900	1.82009	4.682	7.03567	0	0	0	4.51258	0	4.49192	0.0151498	LOC107052900	uncharacterized LOC107052900
770026	4.55022	2.8092	6.15621	0	0	0	4.50521	0	4.49016	0.0138936	LOC770026	OX-2 membrane glycoprotein-like
101751892	1.82009	1.8728	9.67404	0	0	0	4.45564	0	4.47672	0.0189828	LOC101751892	uncharacterized LOC101751892
417192	414.07	459.772	529.434	20.9055	24.93	17.5628	467.759	21.1328	4.47172	1.84e-87	TOR1BL	torsin family 1%2C member B-like
422513	7082.88	6977.11	6996.97	306.614	300.244	340.925	7018.99	315.927	4.47125	0	HERC4L	hect domain and RLD 4-like%2C transcript variant X1
107050050	7.28036	15.9188	2.63837	0	1.08391	0	8.61251	0.361304	4.45672	0.00581153	LOC107050050	uncharacterized LOC107050050%2C transcript variant X12
428299	152.887	180.725	187.325	9.29133	9.75521	5.16553	173.646	8.07069	4.4392	1.17e-34	LOC428299	feather keratin Cos1-1/Cos1-3/Cos2-1-like
107055263	7.28036	9.364	8.79458	0	1.08391	0	8.47964	0.361304	4.43833	0.00443244	LOC107055263	feather keratin Cos1-2-like
107054944	75.5337	97.3855	84.428	1.16142	2.16782	8.26484	85.7824	3.86469	4.42948	1.89e-17	LOC107054944	uncharacterized LOC107054944
416324	146.517	143.269	130.16	6.9685	9.75521	3.09932	139.982	6.60767	4.41721	2.11e-28	ACSL6	acyl-CoA synthetase long-chain family member 6%2C transcript variant X3
novel.6	63.7031	51.502	48.3702	5.80708	1.08391	1.03311	54.5251	2.64137	4.41449	1.51e-11	-	-
101750779	5.46027	3.7456	3.51783	0	0	0	4.24123	0	4.40055	0.0174833	LOC101750779	uncharacterized LOC101750779
419168	1.82009	4.682	6.15621	0	0	0	4.21943	0	4.39452	0.0195474	ARHGAP40	Rho GTPase activating protein 40%2C transcript variant X3
427879	1.82009	3.7456	7.03567	0	0	0	4.20045	0	4.38926	0.0203878	ART4	ADP-ribosyltransferase 4 (Dombrock blood group)
421219	2.73013	11.2368	10.5535	0	0	1.03311	8.17348	0.344368	4.38538	0.00654426	TLR15	toll-like receptor 15
421744	5.46027	8.4276	10.5535	0	0	1.03311	8.14712	0.344368	4.38174	0.0055683	FAM26F	family with sequence similarity 26 member F
107055129	4.55022	6.5548	13.1919	0	0	1.03311	8.09896	0.344368	4.37488	0.00625841	EDCH4	epidermal differentiation protein containing cysteine histidine motifs 4
107052647	24.5712	23.41	19.3481	0	2.16782	1.03311	22.4431	1.06698	4.36651	2.04e-05	LOC107052647	uncharacterized LOC107052647
423478	5547.63	5248.52	5487.82	260.157	283.985	264.475	5427.99	269.539	4.33139	0	EXOC3L	exocyst complex component 3 like%2C transcript variant X2
112533211	56.4228	83.3396	56.2853	0	7.58739	2.06621	65.3492	3.21787	4.32266	2.99e-13	LOC112533211	uncharacterized LOC112533211
424668	1.82009	7.4912	2.63837	0	0	0	3.98322	0	4.30686	0.0263263	C8H1orf168	chromosome 8 C1orf168 homolog%2C transcript variant X1
415724	98.2848	106.75	116.968	2.32283	7.58739	6.19863	107.334	5.36962	4.30246	3.62e-22	TOX3	TOX high mobility group box family member 3%2C transcript variant 2
418903	3.64018	5.6184	2.63837	0	0	0	3.96565	0	4.30158	0.0237169	DCLK1	doublecortin like kinase 1%2C transcript variant X1
101747982	10.0105	0.9364	0.879458	0	0	0	3.94212	0	4.29495	0.0374184	LOC101747982	uncharacterized LOC101747982%2C transcript variant X2
404671	341.267	314.63	326.279	16.2598	16.2587	17.5628	327.392	16.6938	4.29194	3.08e-66	IL12B	interleukin 12B%2C transcript variant X2
424961	70.0734	63.6752	79.1512	1.16142	5.41956	4.13242	70.9666	3.57113	4.29136	5.31e-15	LAMP3	lysosomal associated membrane protein 3
769813	20.931	23.41	40.4551	1.16142	1.08391	2.06621	28.2654	1.43718	4.28552	1.88e-06	SMCO3	single-pass membrane protein with coiled-coil domains 3
101750167	2.73013	2.8092	6.15621	0	0	0	3.89851	0	4.28189	0.0258319	LOC101750167	uncharacterized LOC101750167
421561	9.10045	3.7456	9.67404	1.16142	0	0	7.50669	0.387139	4.26514	0.00840161	DACT2	dishevelled binding antagonist of beta catenin 2
396426	14.5607	10.3004	16.7097	1.16142	0	1.03311	13.8569	0.731507	4.25326	0.00101333	TUBA8B	tubulin%2C alpha 8b
431664	76.4437	94.5764	93.2226	1.16142	8.6713	4.13242	88.0809	4.65505	4.22349	3.52e-18	RXFP3	relaxin/insulin like family peptide receptor 3
419266	12.7406	15.9188	11.433	0	1.08391	1.03311	13.3641	0.705673	4.20495	0.00123189	C20H20ORF195	chromosome 20 open reading frame%2C human C20orf195
112533341	20.021	21.5372	16.7097	0	3.25174	0	19.4226	1.08391	4.15499	8.41e-05	LOC112533341	uncharacterized LOC112533341
415756	736.226	811.858	912.878	34.8425	56.3634	46.4897	820.321	45.8986	4.15346	1.13e-147	LOC415756	uncharacterized LOC415756%2C transcript variant 2
374089	4.55022	4.682	11.433	0	0	1.03311	6.88839	0.344368	4.14184	0.0123868	SEMA3E	semaphorin 3E
101749705	333.076	316.503	275.27	26.7126	17.3426	9.29795	308.283	17.7844	4.13821	2.49e-59	LOC101749705	uncharacterized LOC101749705%2C transcript variant X1
100859797	179.279	196.644	222.503	10.4527	8.6713	15.4966	199.475	11.5402	4.10254	5.05e-40	ACKR4	atypical chemokine receptor 4
100858412	9.10045	2.8092	7.91512	0	0	1.03311	6.60826	0.344368	4.08111	0.0148196	CATHB1	cathelicidin-B1-like
107052041	324.886	295.902	323.641	22.0669	16.2587	19.629	314.81	19.3182	4.03033	6.35e-64	LOC107052041	uncharacterized LOC107052041%2C transcript variant X1
417677	6.37031	8.4276	4.39729	1.16142	0	0	6.3984	0.387139	4.03013	0.0155223	XAF1	XIAP associated factor 1%2C transcript variant X10
107054046	20.021	16.8552	16.7097	2.32283	0	1.03311	17.862	1.11865	4.02865	0.000147204	LOC107054046	uncharacterized LOC107054046%2C transcript variant X2
418852	11.8306	14.9824	8.79458	2.32283	0	0	11.8692	0.774277	4.01312	0.00268445	LCP1	lymphocyte cytosolic protein 1%2C transcript variant X3
417039	20.931	24.3464	24.6248	1.16142	3.25174	0	23.3007	1.47105	3.99969	1.25e-05	IL4I1	interleukin 4 induced 1
421055	50.0524	64.6116	41.3345	1.16142	3.25174	5.16553	51.9995	3.19289	3.99514	4.09e-11	EPB41L3	erythrocyte membrane protein band 4.1 like 3%2C transcript variant X8
424930	606.09	671.398	611.224	38.3267	35.7691	44.4235	629.571	39.5065	3.99068	1.42e-124	B3GNT7	UDP-GlcNAc:betaGal beta-1%2C3-N-acetylglucosaminyltransferase 7%2C transcript variant X1
429200	71.8935	75.8484	74.754	1.16142	8.6713	4.13242	74.1653	4.65505	3.97569	1.12e-15	SLC38A3	solute carrier family 38 member 3%2C transcript variant X1
423733	7.28036	4.682	6.15621	0	0	1.03311	6.03952	0.344368	3.94971	0.0190994	DUPD1	dual specificity phosphatase and pro isomerase domain containing 1
419872	7633.45	7431.27	7757.7	475.019	534.369	467.997	7607.47	492.462	3.94943	0	MOV10	Mov10 RISC complex RNA helicase%2C transcript variant X1
novel.367	19.1109	21.5372	27.2632	4.64566	0	0	22.6371	1.54855	3.94553	2.32e-05	-	-
415922	5235.49	5117.42	5152.75	349.586	336.013	326.461	5168.55	337.353	3.93899	0	GBP4L	guanylate-binding protein 4-like
100858077	30.0315	27.1556	26.3837	3.48425	1.08391	1.03311	27.8569	1.86709	3.93205	1.39e-06	RGSL1	regulator of G-protein signaling like 1
419218	12069.9	12105.8	11955.4	828.09	792.34	772.763	12043.7	797.731	3.91767	0	ZNFX1	zinc finger NFX1-type containing 1
novel.38	93.7346	88.0216	121.365	6.9685	10.8391	3.09932	101.04	6.96898	3.86947	2.47e-20	-	PF00078:Reverse transcriptase (RNA-dependent DNA polymerase)
396330	3361.7	3289.57	3413.18	220.669	222.202	244.846	3354.82	229.239	3.86916	0	IRF7	interferon regulatory factor 7
423781	10.0105	8.4276	12.3124	1.16142	1.08391	0	10.2502	0.748443	3.81194	0.00520344	WDFY4	WDFY family member 4%2C transcript variant X2
420189	14.5607	6.5548	9.67404	2.32283	0	0	10.2632	0.774277	3.80364	0.0060532	LY96	lymphocyte antigen 96%2C transcript variant X2
101751140	7.28036	4.682	4.39729	0	0	1.03311	5.45322	0.344368	3.80135	0.0282429	LOC101751140	uncharacterized LOC101751140
420728	7760.86	7729.98	7452.53	537.736	595.068	517.586	7647.79	550.13	3.79759	0	TRANK1	tetratricopeptide repeat and ankyrin repeat containing 1%2C transcript variant X3
396384	3419.95	3485.28	3453.63	257.834	239.545	254.144	3452.95	250.508	3.78537	0	IRF1	interferon regulatory factor 1%2C transcript variant X2
107052452	82.8141	60.866	49.2497	4.64566	4.33565	5.16553	64.3099	4.71561	3.76671	2.77e-13	IL18BP	interleukin 18 binding protein%2C transcript variant X3
419293	226.601	212.563	207.552	10.4527	24.93	12.3973	215.572	15.9267	3.75373	1.14e-42	LBP	lipopolysaccharide binding protein%2C transcript variant X1
431250	54.6027	59.9296	43.9729	2.32283	6.50347	3.09932	52.8351	3.97521	3.72459	2.42e-11	LOC431250	G-protein coupled receptor 183-like
112531761	8.1904	0.9364	6.15621	0	0	1.03311	5.09434	0.344368	3.70628	0.0434078	LOC112531761	uncharacterized LOC112531761%2C transcript variant X2
418923	53.6926	73.0392	72.1156	2.32283	8.6713	4.13242	66.2825	5.04218	3.70581	9.4e-14	MTUS2	microtubule associated tumor suppressor candidate 2%2C transcript variant X1
772372	1109.34	1081.54	1110.76	92.9133	91.0486	72.3174	1100.55	85.4264	3.69269	3.76e-215	BDKRB1	bradykinin receptor B1%2C transcript variant X1
418405	166.538	164.806	160.941	16.2598	8.6713	13.4304	164.095	12.7872	3.68797	1.27e-33	ZPLD1	zona pellucida like domain containing 1%2C transcript variant X1
418042	8.1904	5.6184	14.0713	0	2.16782	0	9.29338	0.722608	3.68048	0.00994523	MFNG	MFNG O-fucosylpeptide 3-beta-N-acetylglucosaminyltransferase
422992	219.321	220.054	211.07	15.0984	19.5104	16.5297	216.815	17.0462	3.66633	2.49e-44	IFITM5	interferon induced transmembrane protein 5
425954	340.357	338.04	356.181	24.3897	28.1817	28.927	344.859	27.1661	3.66235	9.95e-70	SLC2A6	solute carrier family 2 member 6%2C transcript variant X2
422284	40.952	30.9012	23.7454	1.16142	1.08391	5.16553	31.8662	2.47029	3.65477	4.82e-07	RGCCL	regulator of cell cycle-like
422323	7.28036	5.6184	1.75892	1.16142	0	0	4.88589	0.387139	3.64048	0.0451187	WASF3L	wiskott-Aldrich syndrome protein family member 3-like%2C transcript variant X2
428108	6.37031	4.682	3.51783	1.16142	0	0	4.85671	0.387139	3.63359	0.0419878	P2RY2	purinergic receptor P2Y2%2C transcript variant X1
418167	17747.7	17469.5	17528.5	1425.06	1421.01	1469.08	17581.9	1438.38	3.61105	0	USP18	ubiquitin specific peptidase 18%2C transcript variant X2
100857114	9.10045	9.364	7.91512	0	0	2.06621	8.79319	0.688737	3.61077	0.0114918	TERB2	telomere repeat binding bouquet formation protein 2
novel.390	130.136	157.315	159.182	16.2598	9.75521	11.3642	148.878	12.4597	3.58848	9.43e-30	-	-
419422	107.385	135.778	123.124	11.6142	8.6713	10.3311	122.096	10.2055	3.58367	8.76e-25	FAM132A	family with sequence similarity 132 member A%2C transcript variant X2
112533397	31.8516	25.2828	31.6605	1.16142	2.16782	4.13242	29.5983	2.48722	3.54736	8.69e-07	LOC112533397	uncharacterized LOC112533397
novel.362	646.132	586.186	622.656	49.9409	53.1117	56.8208	618.325	53.2911	3.53372	2.26e-120	-	-
100858653	2259.64	2237.99	2248.77	219.508	194.02	174.595	2248.8	196.041	3.52494	0	DHX58	DExH-box helicase 58%2C transcript variant X1
396495	7207.55	6829.16	7029.51	593.484	602.655	648.79	7022.07	614.976	3.51166	0	IL8L2	interleukin 8-like 2
419426	12.7406	18.728	17.5892	0	0	4.13242	16.3526	1.37747	3.50849	0.000502328	TTLL10	tubulin tyrosine ligase like 10
415482	12.7406	5.6184	6.15621	0	0	2.06621	8.17174	0.688737	3.50749	0.0175683	FAH	fumarylacetoacetate hydrolase
112533433	16.3808	11.2368	8.79458	0	0	3.09932	12.1374	1.03311	3.49283	0.00314061	LOC112533433	uncharacterized LOC112533433
novel.55	17.2908	21.5372	43.9729	2.32283	2.16782	3.09932	27.6003	2.52999	3.44391	6.25e-06	-	-
112530187	13.6507	18.728	14.9508	1.16142	2.16782	1.03311	15.7765	1.45412	3.43894	0.000472636	LOC112530187	uncharacterized LOC112530187%2C transcript variant X2
112529946	13.6507	8.4276	13.1919	1.16142	0	2.06621	11.7567	1.07588	3.43626	0.00321865	LOC112529946	immunoglobulin superfamily member 1-like
404771	134.687	94.5764	101.138	13.937	7.58739	9.29795	110.134	10.2741	3.43297	3.22e-21	GEM	GTP binding protein overexpressed in skeletal muscle
novel.35	16.3808	14.9824	27.2632	2.32283	2.16782	1.03311	19.5421	1.84125	3.4248	0.000107053	-	-
414838	16.3808	13.1096	16.7097	0	1.08391	3.09932	15.4	1.39441	3.4184	0.000642643	CYP11A1	cytochrome P450 family 11 subfamily A member 1
418404	6245.64	5990.15	6161.48	545.866	560.383	640.525	6132.42	582.258	3.39383	0	NFKBIZ	NFKB inhibitor zeta%2C transcript variant X5
415302	8033.87	8263.73	8439.28	764.212	860.626	731.439	8245.63	785.426	3.39256	0	PML	promyelocytic leukemia%2C transcript variant X2
101748384	11.8306	14.9824	18.4686	0	3.25174	1.03311	15.0939	1.42828	3.38215	0.00080738	LOC101748384	uncharacterized LOC101748384%2C transcript variant X1
420486	51.8725	49.6292	56.2853	2.32283	4.33565	8.26484	52.5957	4.97444	3.37721	5.23e-11	LOC420486	mycocerosic acid synthase-like
424267	1823.73	1883.1	1762.43	135.886	203.776	191.125	1823.09	176.929	3.36191	1.4e-113	DTX3L	deltex E3 ubiquitin ligase 3L%2C transcript variant X2
100858224	5.46027	29.9648	8.79458	0	1.08391	3.09932	14.7399	1.39441	3.356	0.00243102	LOC100858224	feather keratin Cos1-1/Cos1-3/Cos2-1-like
395873	3196.99	3055.47	3206.5	310.098	307.831	321.296	3152.99	313.075	3.33159	0	K123	K123 protein%2C transcript variant X3
424467	113.756	111.432	82.6691	12.7756	7.58739	10.3311	102.619	10.2313	3.33136	7.5e-20	VCAM1	vascular cell adhesion molecule 1%2C transcript variant X1
107053353	12677.8	13037.5	12960.6	1276.4	1292.02	1280.02	12892	1282.81	3.32901	0	LOC107053353	dispanin subfamily A member 2b-like
771260	29.1214	27.1556	30.781	3.48425	3.25174	2.06621	29.0194	2.93407	3.31683	1.36e-06	SRCRB4D	scavenger receptor cysteine rich domain containing%2C group B (4 domains)
419563	10733.1	10320.1	10069.8	1031.34	1040.56	1069.26	10374.3	1047.05	3.30795	0	GBP1	guanylate binding protein 1
112529997	41.862	43.0744	40.4551	5.80708	4.33565	3.09932	41.7972	4.41402	3.2566	5.7e-09	LOC112529997	uncharacterized LOC112529997
novel.380	13.6507	9.364	7.91512	0	2.16782	1.03311	10.3099	1.06698	3.24743	0.00711714	-	-
101750112	407.7	446.663	382.564	53.4251	52.0278	26.8607	412.309	44.1046	3.23582	5.11e-70	LOC101750112	polyketide synthase PksM-like%2C transcript variant X1
419429	18.2009	9.364	13.1919	1.16142	0	3.09932	13.5856	1.42024	3.2334	0.0019563	LOC419429	protein tyrosine phosphatase%2C non-receptor type 11-like%2C transcript variant X1
422692	422.261	423.253	423.019	40.6496	41.1887	52.6884	422.844	44.8422	3.2317	2.66e-80	TIFA	TRAF interacting protein with forkhead associated domain%2C transcript variant X2
422653	7.28036	7.4912	5.27675	0	0	2.06621	6.68277	0.688737	3.21757	0.0365369	RASSF6	Ras association domain family member 6%2C transcript variant X4
422875	16.3808	9.364	14.0713	1.16142	1.08391	2.06621	13.272	1.43718	3.19558	0.0019333	DOK7	docking protein 7%2C transcript variant X2
771952	34.5817	33.7104	40.4551	6.9685	5.41956	0	36.2491	4.12935	3.16909	2.02e-07	P2RX7	purinergic receptor P2X 7%2C transcript variant X1
100857563	2336.99	2503.93	2444.89	289.193	273.146	251.045	2428.61	271.128	3.16581	0	PMLL	promyelocytic leukemia-like
112530987	440.462	460.709	415.984	55.748	47.6921	44.4235	439.051	49.2879	3.15973	3.86e-81	LOC112530987	poly [ADP-ribose] polymerase 10-like%2C transcript variant X2
395962	30.0315	32.774	23.7454	2.32283	4.33565	3.09932	28.8503	3.2526	3.14152	2.54e-06	FSHR	follicle stimulating hormone receptor%2C transcript variant X1
693260	3181.52	3264.29	3097.45	370.492	369.614	351.256	3181.09	363.787	3.12921	0	BF1	MHC BF1 class I%2C transcript variant X2
420479	30.9415	28.092	45.7318	4.64566	4.33565	3.09932	34.9218	4.02688	3.12595	2.81e-07	MAP3K8	mitogen-activated protein kinase kinase kinase 8%2C transcript variant X1
427639	22.7511	13.1096	11.433	0	3.25174	2.06621	15.7646	1.77265	3.12536	0.000952976	ARSI	arylsulfatase family member I
101747378	9431.7	9701.1	9481.44	1113.8	1155.45	1054.8	9538.08	1108.02	3.10648	0	PARP14	poly(ADP-ribose) polymerase family member 14%2C transcript variant X2
418421	9.10045	12.1732	7.03567	1.16142	2.16782	0	9.43644	1.10975	3.10511	0.011695	LOC418421	suppressor of tumorigenicity 14 protein homolog%2C transcript variant X3
426315	4401.89	4422.61	4406.09	569.094	510.523	474.195	4410.2	517.937	3.09349	0	ZC3HAV1	zinc finger CCCH-type containing%2C antiviral 1%2C transcript variant X4
novel.21	88.2743	99.2583	98.4993	5.80708	15.1748	12.3973	95.344	11.1264	3.08554	4.6e-18	-	-
417466	9.10045	5.6184	13.1919	2.32283	1.08391	0	9.30357	1.13558	3.08064	0.013416	LPO	lactoperoxidase
408044	67.3433	44.9472	52.7675	10.4527	6.50347	3.09932	55.0193	6.68518	3.06406	1.75e-10	PPL	periplakin
107051160	9.10045	8.4276	9.67404	1.16142	0	2.06621	9.06736	1.07588	3.06136	0.0134793	LOC107051160	kallikrein-14-like
421684	531.466	574.949	586.599	61.5551	76.9578	65.0856	564.338	67.8662	3.05434	2.5e-100	TNFAIP3	TNF alpha induced protein 3%2C transcript variant X1
395090	795.379	773.466	722.035	97.5589	83.4613	99.1781	763.627	93.3994	3.03116	1.89e-133	TNFRSF8	TNF receptor superfamily member 8%2C transcript variant X4
425564	44.5922	32.774	46.6113	2.32283	5.41956	7.23174	41.3258	4.99138	3.0301	2.92e-08	TNFRSF25	TNF receptor superfamily member 25
418100	2314.24	2298.86	2409.72	306.614	279.649	277.905	2340.94	288.056	3.0249	0	PARP12	poly(ADP-ribose) polymerase family member 12
425717	131.956	123.605	130.16	11.6142	18.4265	17.5628	128.574	15.8678	3.01018	3.91e-24	ABTB2	ankyrin repeat and BTB domain containing 2
770612	55929.5	55755.1	58170.9	7250.72	7031.34	6899.08	56618.5	7060.38	3.00389	0	IFITM3	interferon-induced transmembrane protein 3
101750666	1450.61	1351.22	1228.6	198.602	176.678	131.204	1343.48	168.828	2.99508	2.54e-62	KIAA1755	KIAA1755 ortholog%2C transcript variant X2
100858422	7.28036	7.4912	10.5535	0	2.16782	1.03311	8.44168	1.06698	2.96175	0.0196622	FLT3	fms related tyrosine kinase 3
novel.369	225.691	221.927	253.284	27.874	37.9369	24.7945	233.634	30.2018	2.9532	4.22e-41	-	-
768990	839.061	887.707	905.842	103.366	120.314	115.708	877.537	113.129	2.95314	1.83e-151	TMEM173	transmembrane protein 173%2C transcript variant X9
373911	19.1109	26.2192	21.9865	3.48425	2.16782	3.09932	22.4389	2.91713	2.9464	5.62e-05	PTPRO	protein tyrosine phosphatase%2C receptor type O%2C transcript variant X1
378803	7946.51	7885.42	7990.76	1005.79	1052.48	1044.47	7940.9	1034.24	2.94002	0	TNFRSF11B	TNF receptor superfamily member 11b%2C transcript variant X1
417738	10.0105	7.4912	7.03567	0	1.08391	2.06621	8.17912	1.05004	2.92084	0.0226785	MOV10L1	Mov10 RISC complex RNA helicase like 1%2C transcript variant X1
112531591	12.7406	6.5548	13.1919	0	1.08391	3.09932	10.8291	1.39441	2.91564	0.0088872	LOC112531591	uncharacterized LOC112531591
427727	2737.41	2857.89	2735.99	373.976	403.215	328.528	2777.1	368.573	2.91542	0	TAP1	transporter 1%2C ATP-binding cassette%2C sub-family B (MDR/TAP)%2C transcript variant X1
422994	20.931	22.4736	14.0713	2.32283	3.25174	2.06621	19.1586	2.54693	2.9107	0.000254166	PKP3	plakophilin 3%2C transcript variant X1
novel.376	31.8516	34.6468	30.781	3.48425	4.33565	5.16553	32.4265	4.32848	2.89671	9.91e-07	-	-
425389	22734.7	22160.8	22070	3047.56	3013.28	2946.42	22321.9	3002.42	2.89471	0	BF2	Major histocompatibility complex class I antigen BF2
novel.28	14.5607	14.046	20.2275	3.48425	2.16782	1.03311	16.2781	2.22839	2.89321	0.000846448	-	-
416686	372.208	375.496	376.408	39.4881	63.9508	47.5229	374.704	50.3206	2.89243	7.71e-64	IL15RA	interleukin 15 receptor%2C alpha%2C transcript variant X3
100858073	2002.1	2008.58	1926.89	268.287	264.475	271.707	1979.19	268.156	2.88342	0	UBE2L6	ubiquitin-conjugating enzyme E2L 6%2C transcript variant X1
428156	508.715	513.147	475.787	76.6535	71.5382	55.7877	499.216	67.9931	2.88194	1.06e-84	FOXS1	forkhead box S1
424044	14183	13998.2	13821.6	1822.26	1972.72	1900.91	14000.9	1898.63	2.88173	0	STAT1	signal transducer and activator of transcription 1%2C transcript variant X2
395346	95.5547	77.7212	82.6691	8.12991	16.2587	10.3311	85.315	11.5732	2.87696	1.87e-15	BCO1	beta-carotene oxygenase 1%2C transcript variant X1
420628	2529.92	2596.64	2588.25	376.299	338.181	354.355	2571.6	356.278	2.85295	0	SNX10	sorting nexin 10%2C transcript variant X2
417973	20.021	19.6644	22.8659	0	6.50347	2.06621	20.8504	2.85656	2.84978	0.000221074	LOC417973	uncharacterized LOC417973%2C transcript variant X1
422720	849.072	873.661	853.954	133.563	109.475	118.807	858.895	120.615	2.83477	3.95e-145	TLR3	toll like receptor 3%2C transcript variant X1
101749699	14.5607	12.1732	19.3481	0	3.25174	3.09932	15.3607	2.11702	2.82986	0.00159528	LOC101749699	uncharacterized LOC101749699
777894	17.2908	19.6644	24.6248	1.16142	6.50347	1.03311	20.5267	2.89933	2.82129	0.000265226	MIR147-1	microRNA 147-1
417067	51.8725	42.138	52.7675	12.7756	4.33565	4.13242	48.926	7.08122	2.81476	6.56e-09	MICA	MHC class I polypeptide-related sequence A%2C transcript variant X2
417401	2651.87	2837.29	2728.08	389.074	389.125	392.58	2739.08	390.26	2.81091	0	TRIM25	tripartite motif containing 25
395440	10.0105	6.5548	6.15621	0	1.08391	2.06621	7.57383	1.05004	2.81072	0.032608	LRRC17	leucine rich repeat containing 17%2C transcript variant X1
417193	197.48	194.771	218.106	32.5196	21.6782	33.0594	203.452	29.0858	2.80719	8.24e-35	PTGES	prostaglandin E synthase%2C transcript variant X5
772158	61.883	77.7212	73.8745	10.4527	11.923	8.26484	71.1596	10.2135	2.8042	5.02e-13	LOC772158	heat shock protein 30C-like
419828	2264.19	2282.94	2348.15	321.712	357.691	310.965	2298.43	330.123	2.80001	0	NUAK2	NUAK family kinase 2
416884	3781.23	3648.21	3745.61	523.799	553.879	547.546	3725.02	541.741	2.78075	0	TRAFD1	TRAF-type zinc finger domain containing 1
107051287	1231.29	1141.47	1116.03	176.535	169.09	166.33	1162.93	170.652	2.76974	3.88e-184	IL11	interleukin 11
395827	40.952	31.8376	31.6605	8.12991	4.33565	3.09932	34.8167	5.18829	2.76648	9.66e-07	CYP24A1	cytochrome P450 family 24 subfamily A member 1
395147	1893.8	1784.78	1827.51	270.61	263.391	276.872	1835.36	270.291	2.76318	6.2e-292	EIF2AK2	eukaryotic translation initiation factor 2 alpha kinase 2%2C transcript variant X2
100858703	20.021	18.728	20.2275	3.48425	5.41956	0	19.6588	2.96794	2.74841	0.000392163	LSMEM2	leucine rich single-pass membrane protein 2
428184	43.6821	44.0108	43.9729	4.64566	8.6713	6.19863	43.8886	6.5052	2.74821	2.17e-08	SCNN1D	sodium channel epithelial 1 delta subunit%2C transcript variant X3
395387	210.22	215.372	201.396	32.5196	29.2656	32.0263	208.996	31.2705	2.74089	3.34e-36	MMP9	matrix metallopeptidase 9
419844	717.115	663.907	654.317	102.205	87.7969	115.708	678.446	101.903	2.73289	7.8e-107	RASSF5	Ras association domain family member 5%2C transcript variant X2
424269	1869.23	1966.44	1962.95	299.645	278.565	300.634	1932.87	292.948	2.72213	2.41e-300	PARP9	poly(ADP-ribose) polymerase family member 9%2C transcript variant X2
107052152	237.522	280.92	285.824	31.3582	48.7761	41.3242	268.088	40.4862	2.72194	2.08e-42	LOC107052152	microtubule-associated protein 1S-like
419106	12.7406	9.364	13.1919	0	3.25174	2.06621	11.7655	1.77265	2.70603	0.0074253	GATA3	GATA binding protein 3%2C transcript variant X1
100859365	20.931	20.6008	29.9016	5.80708	3.25174	2.06621	23.8111	3.70834	2.70474	7.77e-05	VEPH1	ventricular zone expressed PH domain containing 1%2C transcript variant X5
novel.422	279.384	231.291	280.547	37.1653	46.6082	38.2249	263.741	40.6662	2.69684	4.56e-42	-	-
768430	103.745	62.7388	91.4637	12.7756	2.16782	24.7945	85.9825	13.246	2.69507	0.00187226	CLUL1	clusterin like 1
107052435	28.2114	29.9648	19.3481	6.9685	2.16782	3.09932	25.8414	4.07855	2.68233	4.58e-05	LOC107052435	uncharacterized LOC107052435%2C transcript variant X1
420216	148.337	201.326	166.218	24.3897	27.0978	28.927	171.96	26.8048	2.67762	2.31e-27	SLC7AL	solute carrier family 7 member-like%2C transcript variant X1
418166	34.5817	30.9012	52.7675	8.12991	4.33565	6.19863	39.4168	6.2214	2.67234	4.35e-07	TUBA8A	tubulin alpha 8a
777839	110.115	148.888	198.758	32.5196	23.8461	16.5297	152.587	24.2985	2.66248	4.17e-20	MIR146A	microRNA 146a
417972	31.8516	29.9648	41.3345	4.64566	6.50347	5.16553	34.3836	5.43822	2.65919	1.49e-06	GBE	eye-globin%2C transcript variant X2
101751426	20.021	18.728	15.8302	0	5.41956	3.09932	18.1931	2.83963	2.65513	0.000847171	LOC101751426	uncharacterized LOC101751426%2C transcript variant X2
422894	64.6132	57.1204	56.2853	13.937	9.75521	5.16553	59.3396	9.61924	2.64274	2.6e-10	LOC422894	uncharacterized LOC422894
420033	388.589	353.023	347.386	60.3936	49.86	64.0525	362.999	58.102	2.64248	9.62e-58	KLHL10	kelch like family member 10
374136	10.9205	4.682	11.433	0	3.25174	1.03311	9.01183	1.42828	2.64211	0.0260576	IL1RL1	interleukin 1 receptor like 1%2C transcript variant 1
100858043	91.9145	104.877	110.812	13.937	17.3426	18.5959	102.534	16.6252	2.61927	2.66e-17	B3GNT4	UDP-GlcNAc:betaGal beta-1%2C3-N-acetylglucosaminyltransferase 4
107049469	365.838	424.189	424.778	63.8779	55.2795	80.5822	404.935	66.5799	2.6005	2.37e-59	LOC107049469	uncharacterized LOC107049469
415805	12.7406	8.4276	5.27675	2.32283	0	2.06621	8.81499	1.46301	2.59629	0.0279076	PLCG2	phospholipase C gamma 2%2C transcript variant X3
404533	9.10045	9.364	7.91512	2.32283	1.08391	1.03311	8.79319	1.47995	2.5886	0.0236772	GDF9	growth differentiation factor 9
101751941	25.4812	30.9012	34.2989	5.80708	5.41956	4.13242	30.2271	5.11969	2.56843	9.4e-06	LOC101751941	uncharacterized LOC101751941%2C transcript variant X3
374192	2121.31	2349.43	2321.77	400.689	414.055	339.892	2264.17	384.878	2.5588	9.12e-271	DUSP1	dual specificity phosphatase 1
100857928	981.938	1012.25	949.815	178.858	156.083	166.33	981.334	167.09	2.55553	1.4e-148	LOC100857928	uncharacterized LOC100857928
101751764	20.931	20.6008	14.9508	3.48425	4.33565	2.06621	18.8275	3.29537	2.52054	0.00071834	GIMAP8L1	GTPase IMAP family member 8-like 1%2C transcript variant X2
417570	25.4812	13.1096	11.433	2.32283	4.33565	2.06621	16.6746	2.90823	2.51904	0.00215712	FOXN1	forkhead box N1%2C transcript variant X1
107050978	26.3913	37.456	29.0221	5.80708	3.25174	7.23174	30.9565	5.43019	2.5065	1.19e-05	LOC107050978	trichohyalin-like
novel.113	750.787	897.071	915.516	146.338	137.657	167.363	854.458	150.453	2.50372	2.73e-106	-	-
100315924	9.10045	14.046	7.91512	2.32283	2.16782	1.03311	10.3539	1.84125	2.50231	0.0159762	MIR1727-1	microRNA 1727-1
395708	22.7511	11.2368	8.79458	2.32283	3.25174	2.06621	14.2608	2.54693	2.48547	0.00524894	LYG2	lysozyme g2
395243	6066.36	5971.42	5791.23	1065.02	1005.87	1114.72	5943	1061.87	2.48393	0	IRF9	interferon regulatory factor 9%2C transcript variant X1
101749173	40.952	56.184	37.8167	10.4527	10.8391	3.09932	44.9842	8.1304	2.48226	2.74e-07	LOC101749173	uncharacterized LOC101749173%2C transcript variant X4
107054813	33.6716	44.9472	36.9372	8.12991	7.58739	5.16553	38.5187	6.96094	2.47539	8.61e-07	LOC107054813	uncharacterized LOC107054813
427728	1432.41	1470.15	1468.7	279.901	275.314	235.548	1457.08	263.588	2.46964	1.61e-204	TAP2	transporter 2%2C ATP-binding cassette%2C sub-family B (MDR/TAP)%2C transcript variant X1
101750982	31.8516	29.0284	26.3837	2.32283	5.41956	8.26484	29.0879	5.33575	2.42541	3.33e-05	LOC101750982	uncharacterized LOC101750982
395895	60.0629	58.9932	80.0307	1.16142	17.3426	18.5959	66.3623	12.3666	2.41692	0.00786484	CACNA1D	calcium voltage-gated channel subunit alpha1 D%2C transcript variant X21
421434	3657.47	3606.07	3596.98	672.46	665.522	706.644	3620.18	681.542	2.40837	0	CMTR1	cap methyltransferase 1%2C transcript variant X1
107052605	10.0105	17.7916	12.3124	0	4.33565	3.09932	13.3715	2.47832	2.40529	0.00829928	LOC107052605	uncharacterized LOC107052605%2C transcript variant X2
396242	41.862	28.092	21.9865	4.64566	3.25174	9.29795	30.6468	5.73178	2.40479	4.17e-05	COL9A3	collagen type IX alpha 3 chain
novel.33	131.046	170.425	163.579	29.0354	28.1817	30.9932	155.017	29.4034	2.39716	1.09e-22	-	-
426940	26.3913	30.9012	33.4194	3.48425	1.08391	12.3973	30.2373	5.65514	2.39455	8.2e-05	BG1	BG-like antigen 1%2C transcript variant X9
419813	434.091	442.917	480.184	105.689	50.9439	102.277	452.397	86.3034	2.39079	2.29e-15	ETV7	ETS variant 7%2C transcript variant X3
100857331	576.058	575.886	656.076	149.823	86.713	110.542	602.673	115.693	2.38731	3.77e-67	TPSNRL	tapasin-related protein-like%2C transcript variant X2
418812	14.5607	14.9824	15.8302	1.16142	4.33565	3.09932	15.1245	2.86546	2.3858	0.00365604	ACOD1	aconitate decarboxylase 1%2C transcript variant X1
770009	42.7721	51.502	38.6962	18.5827	5.41956	2.06621	44.3234	8.68948	2.3822	3.51e-06	FOXJ1	forkhead box J1
421369	3061.39	2921.57	3021.82	573.74	603.739	550.645	3001.59	576.041	2.38212	0	ATF3	activating transcription factor 3%2C transcript variant X4
100170842	91.0045	62.7388	68.5977	16.2598	18.4265	8.26484	74.1137	14.3171	2.38127	7.71e-11	WNT11B	wingless-type MMTV integration site family%2C member 11b%2C transcript variant X1
novel.411	7.28036	11.2368	9.67404	1.16142	2.16782	2.06621	9.39706	1.79848	2.37459	0.0259416	-	-
404530	8.1904	7.4912	7.03567	2.32283	1.08391	1.03311	7.57242	1.47995	2.37271	0.0481897	TNMD	tenomodulin
112530392	7.28036	7.4912	7.91512	2.32283	1.08391	1.03311	7.56223	1.47995	2.37126	0.0483087	LOC112530392	uncharacterized LOC112530392%2C transcript variant X2
novel.374	20.021	23.41	23.7454	1.16142	6.50347	5.16553	22.3921	4.27681	2.36952	0.000397115	-	-
100859374	20.021	25.2828	15.8302	1.16142	3.25174	7.23174	20.378	3.88163	2.36308	0.000985488	MHCIA2	major histocompatibility complex%2C class I%2C A2%2C transcript variant X1
418295	5921.66	5659.6	5762.21	1191.61	1090.42	1093.03	5781.16	1125.02	2.36286	0	C1R	complement C1r
101751422	2073.08	2118.14	2157.31	403.011	438.985	398.779	2116.18	413.592	2.35524	5.35e-280	LOC101751422	uncharacterized LOC101751422%2C transcript variant X4
396489	82.8141	81.4668	72.995	8.12991	17.3426	20.6621	79.0919	15.3782	2.34715	9.88e-12	GLUL	glutamate-ammonia ligase
107049917	6.37031	14.046	12.3124	1.16142	2.16782	3.09932	10.9096	2.14285	2.33083	0.0187645	LOC107049917	uncharacterized LOC107049917
428660	84.6341	67.4208	93.2226	12.7756	15.1748	20.6621	81.7592	16.2042	2.32751	4.98e-12	GVINP1	GTPase%2C very large interferon inducible pseudogene 1%2C transcript variant X1
420034	5736.01	5705.48	5676.9	1119.61	1163.04	1137.45	5706.13	1140.03	2.32311	0	NT5C3B	5'-nucleotidase%2C cytosolic IIIB%2C transcript variant X1
693261	211.13	316.503	262.079	58.0708	53.1117	47.5229	263.237	52.9018	2.31766	2.18e-31	SP5	Sp5 transcription factor
100857803	66.4332	92.7036	79.1512	10.4527	23.8461	13.4304	79.4293	15.9097	2.31448	3.7e-11	SHISA8	shisa family member 8
100858732	3640.18	3704.4	3721.87	759.566	730.557	738.67	3688.81	742.931	2.31241	0	STAT2	signal transducer and activator of transcription 2%2C transcript variant X1
418393	15.4708	8.4276	14.0713	2.32283	4.33565	1.03311	12.6566	2.56386	2.31213	0.0111774	IMPG2	interphotoreceptor matrix proteoglycan 2%2C transcript variant X1
107052518	132.866	155.442	182.927	34.8425	27.0978	34.0925	157.079	32.0109	2.29635	2.93e-21	MIOX	myo-inositol oxygenase%2C transcript variant X2
107054453	9.10045	18.728	14.9508	2.32283	3.25174	3.09932	14.2597	2.8913	2.29594	0.00657587	LOC107054453	uncharacterized LOC107054453%2C transcript variant X3
416325	21.8411	14.9824	27.2632	5.80708	1.08391	6.19863	21.3622	4.36321	2.29425	0.000949517	CSF2	colony stimulating factor 2
418624	911.865	881.152	853.075	189.311	175.594	180.793	882.03	181.899	2.27852	1.66e-119	PIGA	phosphatidylinositol glycan anchor biosynthesis class A
419112	8.1904	14.046	9.67404	3.48425	1.08391	2.06621	10.6368	2.21146	2.27809	0.0212961	LOC419112	transmembrane protein 110-like
771555	13.6507	4.682	7.91512	2.32283	0	3.09932	8.74926	1.80738	2.27182	0.0477371	SCN1A	sodium voltage-gated channel alpha subunit 1%2C transcript variant X7
101748894	26.3913	20.6008	31.6605	4.64566	4.33565	7.23174	26.2175	5.40435	2.27174	0.000152272	LOC101748894	uncharacterized LOC101748894%2C transcript variant X2
420011	9125.93	8848.04	9144.61	1909.37	1816.64	1904.01	9039.52	1876.67	2.26826	0	IFI35	interferon-induced protein 35%2C transcript variant X1
100858003	2203.22	2169.64	2283.07	480.826	470.418	457.666	2218.64	469.637	2.24108	9e-278	TTC31	tetratricopeptide repeat domain 31
395087	10.0105	19.6644	15.8302	1.16142	5.41956	3.09932	15.1684	3.22676	2.21937	0.00682043	TSPAN32	tetraspanin 32%2C transcript variant X2
416268	17.2908	20.6008	17.5892	4.64566	3.25174	4.13242	18.4936	4.00994	2.20774	0.00179678	CCDC69	coiled-coil domain containing 69
771337	24.5712	23.41	36.0578	2.32283	7.58739	8.26484	28.013	6.05835	2.19286	0.000179823	SOX7	SRY-box 7
416266	43.6821	33.7104	37.8167	12.7756	6.50347	6.19863	38.4031	8.49256	2.19201	6.21e-06	FAT2	FAT atypical cadherin 2
420107	30.9415	30.9012	32.54	5.80708	6.50347	8.26484	31.4609	6.85847	2.19135	3.25e-05	LOC420107	paramyosin-like%2C transcript variant X2
novel.364	11.8306	10.3004	7.91512	3.48425	2.16782	1.03311	10.0154	2.22839	2.18759	0.0293845	-	-
100858749	15.4708	6.5548	7.91512	3.48425	1.08391	2.06621	9.98023	2.21146	2.18747	0.033471	TRIM10	tripartite motif containing 10
100858226	13.6507	14.9824	15.8302	2.32283	3.25174	4.13242	14.8211	3.23566	2.18542	0.00612306	IGSF1L6	immunoglobulin superfamily member 1-like 6
novel.292	182.919	214.435	192.601	46.4566	42.2726	41.3242	196.652	43.3511	2.18332	1.62e-26	-	-
418294	5021.63	4764.4	5113.17	1159.09	1063.32	1078.56	4966.4	1100.32	2.17555	0	C1S	complement C1s
554220	274.833	294.966	278.788	58.0708	79.1256	51.6553	282.863	62.9506	2.16861	2.54e-35	OTP	orthopedia homeobox
424227	28.2114	27.1556	18.4686	8.12991	4.33565	4.13242	24.6119	5.53266	2.16563	0.000421637	CYP27C1	cytochrome P450 family 27 subfamily C member 1%2C transcript variant X2
421057	4480.15	4537.79	4541.52	1006.95	995.032	1021.74	4519.82	1007.91	2.1647	0	SMCHD1	structural maintenance of chromosomes flexible hinge domain containing 1%2C transcript variant X1
101751380	289.394	308.075	295.498	74.3306	60.6991	67.1519	297.656	67.3939	2.14503	4.07e-39	LOC101751380	uncharacterized LOC101751380%2C transcript variant X1
421623	37.3118	23.41	20.2275	5.80708	4.33565	8.26484	26.9831	6.13586	2.13014	0.000314916	ZC3H12D	zinc finger CCCH-type containing 12D%2C transcript variant X4
421153	890.024	865.233	870.664	198.602	198.356	208.687	875.307	201.882	2.11546	1.01e-110	DENND2D	DENN domain containing 2D
770718	4410.08	4185.71	4372.67	1026.69	1006.95	970.086	4322.82	1001.24	2.11114	0	TRIM58	tripartite motif containing 58
419184	6687.92	6437.75	6233.6	1402.99	1587.93	1488.71	6453.09	1493.21	2.11067	0	SDC4	syndecan 4
425025	881.833	928.908	880.338	213.701	202.692	209.72	897.026	208.704	2.10392	4.68e-111	LEKR1	leucine%2C glutamate and lysine rich 1%2C transcript variant X7
414830	18549.4	17933.9	18091.3	4330.92	4201.24	4292.55	18191.6	4274.91	2.08945	0	B2M	beta-2-microglobulin
427891	49.1424	21.5372	25.5043	2.32283	7.58739	12.3973	32.0613	7.43583	2.08787	0.00032854	HIST1H2A4L2	histone cluster 1%2C H2A-IV-like 2
107053557	521.456	402.652	485.461	121.949	112.727	99.1781	469.856	111.285	2.08159	2.73e-49	LOC107053557	uncharacterized LOC107053557
100857413	1568.92	1605.93	1582.15	426.24	368.53	334.726	1585.66	376.499	2.07815	4.01e-164	NLRC5	NLR family CARD domain containing 5
100859903	749.877	757.547	758.093	212.539	160.419	171.496	755.172	181.485	2.06102	1e-84	HYAL3	hyaluronoglucosaminidase 3%2C transcript variant X2
776037	50.0524	63.6752	54.5264	13.937	17.3426	9.29795	56.0847	13.5258	2.05646	1.14e-07	EVI2A	ecotropic viral integration site 2A
418479	314.875	296.839	286.703	69.685	76.9578	70.2512	299.472	72.298	2.04992	2.62e-37	ADAMTS1	ADAM metallopeptidase with thrombospondin type 1 motif 1
769087	9118.65	9054.98	8930.02	2065	2285.97	2203.61	9034.55	2184.86	2.04699	0	ANGPTL4	angiopoietin like 4
424314	5731.46	5801.93	5973.28	1419.25	1398.25	1425.69	5835.56	1414.39	2.04473	0	NMI	N-myc and STAT interactor
431296	83.7241	73.0392	65.9594	11.6142	26.0139	16.5297	74.2409	18.0526	2.0338	2.65e-09	FIGNL2	fidgetin like 2%2C transcript variant X1
427987	96.4647	100.195	106.414	25.5512	19.5104	29.9601	101.025	25.0072	2.01212	7.02e-13	UMODL1	uromodulin like 1%2C transcript variant X2
415327	895.484	875.534	896.168	233.445	227.622	201.456	889.062	220.841	2.01174	1.24e-102	PATL2	PAT1 homolog 2%2C transcript variant X2
107054041	20.931	29.0284	20.2275	3.48425	8.6713	5.16553	23.3956	5.77369	2.01075	0.00113287	DMRTA2	DMRT like family A2
396093	4906.05	5154.88	5177.37	1178.84	1269.26	1330.64	5079.43	1259.58	2.01015	0	NFKBIA	NFKB inhibitor alpha
416032	30.9415	14.9824	32.54	4.64566	5.41956	9.29795	26.1546	6.45439	2.00959	0.000849281	CHST13	carbohydrate sulfotransferase 13%2C transcript variant X2
395939	1728.17	1616.23	1538.17	393.72	434.649	386.381	1627.52	404.917	2.0069	1.09e-159	DIO3	iodothyronine deiodinase 3
396126	534.196	559.967	550.541	137.047	113.811	159.098	548.235	136.652	2.00209	1.4e-59	INHBB	inhibin beta B subunit%2C transcript variant X1
416474	15.4708	18.728	17.5892	3.48425	5.41956	4.13242	17.2626	4.34541	1.98644	0.00519538	AMZ1	archaelysin family metallopeptidase 1
424615	1972.98	1864.37	1988.46	444.822	504.019	523.784	1941.93	490.875	1.98175	8.39e-189	MOB3C	MOB kinase activator 3C%2C transcript variant X6
424313	843.611	844.632	797.669	226.476	217.866	186.992	828.637	210.445	1.98009	1.54e-90	RBM43	RNA binding motif protein 43%2C transcript variant X3
107054815	112.846	97.3855	120.486	34.8425	27.0978	22.7283	110.239	28.2229	1.97389	2.67e-13	LOC107054815	uncharacterized LOC107054815
395245	1285.89	1458.91	1437.03	328.681	381.537	354.355	1393.95	354.858	1.97257	1.43e-131	MSX2	msh homeobox 2
395986	31.8516	24.3464	12.3124	6.9685	4.33565	6.19863	22.8368	5.83426	1.96971	0.00227742	RAPSN	receptor associated protein of the synapse%2C transcript variant X4
novel.127	85.5442	53.3748	74.754	20.9055	17.3426	16.5297	71.2243	18.2593	1.96886	1.18e-08	-	PF13853:Olfactory receptor
396062	414.07	456.027	459.077	117.303	122.482	102.277	443.058	114.021	1.96024	1.24e-49	CD3E	CD3e molecule
107053158	10.9205	15.9188	7.03567	2.32283	3.25174	3.09932	11.2917	2.8913	1.95743	0.033043	LOC107053158	uncharacterized LOC107053158
100857706	93.7346	101.131	89.7047	34.8425	17.3426	21.6952	94.8568	24.6268	1.95485	3.62e-11	LOC100857706	uncharacterized LOC100857706%2C transcript variant X3
421297	83.7241	89.8944	88.8253	24.3897	28.1817	15.4966	87.4812	22.6893	1.9529	1.03e-10	ALK	anaplastic lymphoma receptor tyrosine kinase%2C transcript variant X3
417048	6033.6	5999.51	6271.42	1579.53	1623.7	1529	6101.51	1577.41	1.95209	0	TAPBP	TAP binding protein%2C transcript variant 2
427232	17.2908	23.41	9.67404	2.32283	5.41956	5.16553	16.7916	4.30264	1.94979	0.00958896	HACD4	3-hydroxyacyl-CoA dehydratase 4
112533409	16.3808	18.728	19.3481	5.80708	3.25174	5.16553	18.1523	4.74145	1.94027	0.00478949	LOC112533409	uncharacterized LOC112533409
427881	74.6236	87.0852	55.4059	17.4212	24.93	14.4635	72.3716	18.9382	1.93424	2.2e-08	HIST1H2A3	histone cluster 1%2C H2A%2C III
415303	3314.38	3358.87	3393.83	875.708	838.948	921.53	3355.69	878.729	1.93248	0	STOML1	stomatin like 1%2C transcript variant X4
420949	839.971	709.791	753.696	209.055	173.426	226.25	767.819	202.91	1.91922	1.48e-69	COBL	cordon-bleu WH2 repeat protein%2C transcript variant X1
422902	1578.93	1627.46	1572.47	397.204	403.215	462.831	1592.95	421.084	1.9171	1.38e-157	SLBP	stem-loop binding protein
396327	22.7511	25.2828	29.9016	4.64566	8.6713	7.23174	25.9785	6.84957	1.91665	0.000720139	SYT2	synaptotagmin 2
776507	10108.8	9879.01	9604.56	2658.48	2624.15	2562.1	9864.12	2614.91	1.9158	0	LOC776507	proto-oncogene Mas-like%2C transcript variant X2
418296	170.178	162.934	155.664	53.4251	36.853	40.2911	162.925	43.5231	1.90974	1.28e-18	RBP5	retinol binding protein 5
424320	60.973	52.4384	65.9594	16.2598	15.1748	16.5297	59.7902	15.9881	1.90366	1.2e-07	NR4A2	nuclear receptor subfamily 4 group A member 2%2C transcript variant X2
100857593	14.5607	6.5548	11.433	3.48425	2.16782	3.09932	10.8495	2.91713	1.89967	0.0411407	CFD	complement factor D
100859489	20.021	9.364	7.03567	2.32283	3.25174	4.13242	12.1402	3.23566	1.8976	0.0348468	CEP126	centrosomal protein 126
100858964	185.649	154.506	172.374	40.6496	50.9439	46.4897	170.843	46.0277	1.89002	3.09e-19	IL23A	interleukin 23 subunit alpha
107053357	78.2638	57.1204	45.7318	16.2598	18.4265	14.4635	60.372	16.3833	1.88232	4.92e-07	LOC107053357	uncharacterized LOC107053357%2C transcript variant X1
419565	9.10045	27.1556	12.3124	8.12991	1.08391	4.13242	16.1895	4.44875	1.87643	0.0207771	THEMIS2	thymocyte selection associated family member 2
771636	19.1109	18.728	14.0713	6.9685	2.16782	5.16553	17.3034	4.76728	1.86678	0.0087633	NKX1-1	NK1 homeobox 1
112530125	27.3013	23.41	20.2275	5.80708	4.33565	9.29795	23.6463	6.48023	1.85878	0.00182132	LOC112530125	uncharacterized LOC112530125
426211	879.103	927.036	833.726	224.153	254.719	252.078	879.955	243.65	1.85031	1.46e-86	KAZN	kazrin%2C periplakin interacting protein%2C transcript variant X3
769212	50.0524	32.774	51.0086	16.2598	8.6713	12.3973	44.6117	12.4428	1.84947	1.91e-05	GPR183	G protein-coupled receptor 183%2C transcript variant X1
419669	1323.2	1339.05	1215.41	348.425	345.768	382.249	1292.56	358.814	1.84726	2.66e-121	RNF19B	ring finger protein 19B
426068	150.157	153.57	174.133	40.6496	44.4404	47.5229	159.287	44.2043	1.84725	8.88e-18	CELSR1	cadherin EGF LAG seven-pass G-type receptor 1
422224	276.654	252.828	262.079	88.2676	62.8669	70.2512	263.853	73.7952	1.84268	1.4e-27	LOC422224	family with sequence similarity 162%2C member B%2C transcript variant X2
418698	1060.2	1027.23	1049.19	293.838	287.237	296.501	1045.54	292.525	1.83759	1.23e-109	MITD1	microtubule interacting and trafficking domain containing 1%2C transcript variant X2
770254	4433.74	5146.45	4659.37	1274.07	1384.16	1332.71	4746.52	1330.31	1.83444	3.18e-258	KLF4	Kruppel like factor 4
100859138	25.4812	29.9648	29.9016	8.12991	7.58739	8.26484	28.4492	7.99405	1.83128	0.000500304	PAX1	paired box 1
428262	18.2009	24.3464	22.8659	2.32283	7.58739	8.26484	21.8044	6.05835	1.83052	0.00362984	SLC26A9	solute carrier family 26 member 9%2C transcript variant X1
novel.25	21.8411	21.5372	18.4686	4.64566	8.6713	4.13242	20.6156	5.81646	1.82496	0.0041756	-	-
100857462	30.0315	38.3924	36.0578	13.937	8.6713	7.23174	34.8272	9.94668	1.81944	0.000150627	RAPGEF5	Rap guanine nucleotide exchange factor 5%2C transcript variant X1
374266	70.9835	47.7564	53.647	15.0984	17.3426	16.5297	57.4623	16.3236	1.81435	9.52e-07	XIRP1	xin actin binding repeat containing 1%2C transcript variant X1
418279	9.10045	13.1096	12.3124	3.48425	4.33565	2.06621	11.5075	3.29537	1.81029	0.0392501	LPAR5	lysophosphatidic acid receptor 5%2C transcript variant X3
107053920	346.727	336.167	342.109	102.205	114.895	76.4498	341.668	97.8497	1.80765	6.14e-33	LOC107053920	uncharacterized LOC107053920%2C transcript variant X18
417083	218.411	187.28	160.061	61.5551	56.3634	44.4235	188.584	54.114	1.80535	3.82e-18	MHCIA9	major histocompatibility complex%2C class I%2C A9%2C transcript variant X3
107052522	130.136	145.142	140.713	51.1023	33.6013	35.1256	138.664	39.9431	1.80247	1.22e-14	LOC107052522	uncharacterized LOC107052522%2C transcript variant X1
378914	669.793	697.618	661.353	192.795	209.195	181.827	676.254	194.606	1.79752	5.27e-68	CDKN1A	cyclin dependent kinase inhibitor 1A
100857932	8060.26	7421.9	7615.23	2181.14	2183	2308.99	7699.13	2224.38	1.79077	0	LOC100857932	mucin-2-like
768665	10.9205	13.1096	14.0713	6.9685	3.25174	1.03311	12.7005	3.75111	1.78632	0.0360804	DUSP22AL	dual specificity protein phosphatase 22-A-like%2C transcript variant X4
418052	113.756	146.078	135.437	44.1338	31.4335	39.258	131.757	38.2751	1.78571	1.17e-13	NCF4	neutrophil cytosolic factor 4%2C transcript variant X2
419812	40.042	43.0744	45.7318	19.7441	10.8391	7.23174	42.9494	12.605	1.78531	4.46e-05	C26H6ORF222	chromosome 26 open reading frame%2C human C6orf222%2C transcript variant X1
novel.462	23.6612	13.1096	12.3124	5.80708	5.41956	3.09932	16.3611	4.77532	1.7852	0.0153904	-	-
373928	32.7616	23.41	18.4686	5.80708	5.41956	10.3311	24.8801	7.1859	1.78144	0.00237531	PPARG	peroxisome proliferator-activated receptor gamma%2C transcript variant X1
107053368	13.6507	22.4736	13.1919	8.12991	4.33565	2.06621	16.4387	4.84392	1.7814	0.0166542	LOC107053368	uncharacterized LOC107053368
374095	34.5817	34.6468	31.6605	9.29133	7.58739	12.3973	33.6297	9.75866	1.77987	0.000208215	ENTPD8	ectonucleoside triphosphate diphosphohydrolase 8%2C transcript variant X6
428150	4327.26	4380.48	4371.79	1256.65	1247.58	1308.94	4359.84	1271.06	1.77768	0	OGFR	opioid growth factor receptor%2C transcript variant X1
425462	187.469	153.57	174.133	52.2637	52.0278	46.4897	171.724	50.2604	1.77482	7.12e-18	LOC425462	malignant fibrous histiocytoma-amplified sequence 1 homolog%2C transcript variant X1
101750881	19.1109	21.5372	14.9508	4.64566	2.16782	9.29795	18.533	5.37048	1.77342	0.0104321	LOC101750881	uncharacterized LOC101750881
419424	55.5127	43.0744	46.6113	15.0984	17.3426	10.3311	48.3995	14.2574	1.76844	9.51e-06	TNFRSF18	TNF receptor superfamily member 18
374012	4957.01	4907.67	4976.85	1430.86	1409.09	1532.1	4947.18	1457.35	1.76243	0	BIRC2	baculoviral IAP repeat containing 2
423504	24596.7	24411.9	23652.2	7272.79	7167.91	6985.86	24220.3	7142.19	1.76204	0	HSPA2	heat shock 70kDa protein 2
768477	11.8306	18.728	9.67404	1.16142	4.33565	6.19863	13.4109	3.89857	1.75906	0.0347527	LOC768477	uncharacterized LOC768477%2C transcript variant X1
101751546	55.5127	49.6292	46.6113	18.5827	13.0069	13.4304	50.5844	15.0067	1.75898	4.98e-06	LOC101751546	uncharacterized LOC101751546
423350	30.0315	22.4736	16.7097	4.64566	9.75521	6.19863	23.0716	6.8665	1.7426	0.00406818	VRTN	vertebrae development associated
422884	434.091	396.097	460.836	130.079	136.573	119.84	430.341	128.831	1.74165	1.05e-40	TNIP2	TNFAIP3 interacting protein 2%2C transcript variant X1
423706	74.6236	80.5304	104.656	23.2283	23.8461	30.9932	86.6032	26.0225	1.73124	6.66e-09	OIT3	oncoprotein induced transcript 3
395673	17.2908	9.364	9.67404	5.80708	2.16782	3.09932	12.1096	3.69141	1.72705	0.0459289	BCL2A1	BCL2 related protein A1
101749962	83.7241	56.184	75.6334	25.5512	18.4265	21.6952	71.8472	21.891	1.71879	1.63e-07	LOC101749962	uncharacterized LOC101749962
772259	93.7346	77.7212	82.6691	26.7126	19.5104	30.9932	84.7083	25.7387	1.71675	6.71e-09	LHX6	LIM homeobox 6%2C transcript variant X1
112529985	37.3118	46.82	34.2989	13.937	15.1748	7.23174	39.4769	12.1145	1.71128	0.000134289	LOC112529985	uncharacterized LOC112529985
421817	3207	2994.61	2978.73	855.964	858.459	1088.89	3060.11	934.438	1.71072	4.5e-43	PNRC1	proline rich nuclear receptor coactivator 1
419030	554.217	549.667	567.251	185.827	160.419	165.297	557.045	170.514	1.71015	3.29e-53	USP35	ubiquitin specific peptidase 35%2C transcript variant X3
107054170	22.7511	14.046	16.7097	4.64566	8.6713	3.09932	17.8356	5.47209	1.70798	0.0139324	LOC107054170	uncharacterized LOC107054170
100858460	315.785	313.694	342.109	75.492	119.23	102.277	323.863	99	1.70564	7.32e-28	LOC100858460	arf-GAP with dual PH domain-containing protein 1-like%2C transcript variant X1
426340	626.111	628.324	671.906	175.374	200.524	219.018	642.114	198.305	1.69195	1.67e-56	TAPBPL	TAP binding protein like
418108	1050.19	1045.96	1088.77	340.295	319.754	327.494	1061.64	329.181	1.6902	6.48e-98	LOC418108	poly [ADP-ribose] polymerase 12-like
415651	2156.81	2199.6	2217.11	671.298	628.669	742.803	2191.17	680.924	1.68491	1.56e-166	CX3CL1	C-X3-C motif chemokine ligand 1
776071	42.7721	33.7104	32.54	13.937	11.923	8.26484	36.3408	11.375	1.68357	0.00024645	NEK10	NIMA related kinase 10
112531898	529.646	596.486	587.478	190.472	168.006	175.628	571.204	178.036	1.68326	6.4e-51	LOC112531898	uncharacterized LOC112531898
374128	1440.6	1446.74	1521.46	403.011	479.089	492.791	1469.6	458.297	1.6784	5.24e-112	PDGFB	platelet-derived growth factor beta polypeptide%2C transcript variant X2
418866	3276.16	3191.25	3061.39	1026.69	1000.45	961.821	3176.27	996.321	1.67341	7.28e-240	SETDB2	SET domain bifurcated 2
374196	1098.42	1080.61	1121.31	334.488	381.537	320.263	1100.11	345.429	1.67166	1.06e-92	PDGFA	platelet derived growth factor subunit A
378930	13.6507	17.7916	9.67404	0	7.58739	5.16553	13.7054	4.25097	1.66685	0.049181	TNFSF8	tumor necrosis factor superfamily member 8
396361	8019.31	7659.75	7657.44	2412.26	2510.34	2506.31	7778.83	2476.31	1.65089	0	INHBA	inhibin beta A subunit%2C transcript variant X1
428209	53.6926	66.4844	65.0799	22.0669	20.5943	16.5297	61.7523	19.7303	1.65049	1.39e-06	PTAFR	platelet activating factor receptor%2C transcript variant X1
429929	131.046	113.304	128.401	42.9724	37.9369	38.2249	124.251	39.7114	1.64819	2.71e-12	GADD45G	growth arrest and DNA damage inducible gamma
427746	885.473	898.007	893.53	326.358	247.132	291.336	892.337	288.275	1.63223	6.65e-69	YF5	MHC class I antigen YF5%2C transcript variant X1
770805	12669.6	12559	12630.8	4057.99	4077.68	4092.13	12619.8	4075.93	1.6304	0	SQSTM1	sequestosome 1%2C transcript variant X2
112531537	21.8411	26.2192	22.8659	8.12991	7.58739	7.23174	23.6421	7.64968	1.62929	0.00405258	LOC112531537	uncharacterized LOC112531537
416147	1406.02	1442.99	1433.52	449.468	484.509	454.566	1427.51	462.848	1.62457	1.28e-121	LOC416147	E3 ubiquitin/ISG15 ligase TRIM25-like%2C transcript variant X2
423901	149.247	154.506	167.097	47.6181	44.4404	60.9532	156.95	51.0039	1.61818	1.86e-14	CASP7	caspase 7%2C transcript variant X1
430480	262.093	277.174	197.878	80.1377	78.0417	82.6484	245.715	80.2759	1.6125	2.45e-19	IKBKE	inhibitor of kappa light polypeptide gene enhancer in B-cells%2C kinase epsilon%2C transcript variant X4
396248	2897.58	2577.91	2837.13	926.81	905.067	902.934	2770.87	911.604	1.60444	5.29e-177	CKB	creatine kinase B%2C transcript variant X1
417983	20.931	28.092	14.0713	8.12991	5.41956	7.23174	21.0314	6.92707	1.60228	0.0104087	TNFRSF13C	TNF receptor superfamily member 13C%2C transcript variant X1
100858332	63.7031	88.0216	91.4637	38.3267	21.6782	20.6621	81.0628	26.889	1.60224	4.15e-07	LOC100858332	G-protein coupled receptor 12-like
395594	597.899	563.713	518.88	192.795	170.174	192.158	560.164	185.042	1.59795	1.42e-45	HAS2	hyaluronan synthase 2
417926	704.374	697.618	670.147	225.315	209.195	254.144	690.713	229.551	1.58745	3.16e-56	APAF1	apoptotic peptidase activating factor 1%2C transcript variant X1
396187	34.5817	23.41	24.6248	16.2598	5.41956	6.19863	27.5388	9.29267	1.58467	0.00442773	MYO1F	myosin IF
101750351	807.209	725.71	749.298	255.512	228.706	276.872	760.739	253.696	1.58342	1.31e-58	LOC101750351	uncharacterized LOC101750351
396385	2922.15	3006.78	3093.93	1006.95	999.367	1015.54	3007.62	1007.29	1.57815	4.39e-222	IRF8	interferon regulatory factor 8%2C transcript variant X1
112531620	10.0105	14.9824	20.2275	4.64566	3.25174	7.23174	15.0735	5.04305	1.57409	0.0365629	LOC112531620	small nucleolar RNA SNORD15
421783	22.7511	21.5372	17.5892	10.4527	4.33565	6.19863	20.6258	6.99568	1.5699	0.011493	AIM1	absent in melanoma 1%2C transcript variant X1
769675	5689.6	5627.76	5728.79	1837.36	1947.79	1957.73	5682.05	1914.3	1.5688	0	ADAR	adenosine deaminase%2C RNA specific%2C transcript variant X2
423209	361.288	348.341	357.94	130.079	123.566	107.443	355.856	120.363	1.56691	1.47e-30	CHAC1	ChaC glutathione specific gamma-glutamylcyclotransferase 1
419873	695.274	667.653	656.076	189.311	241.712	250.012	673.001	227.012	1.56383	1.03e-49	PPM1J	protein phosphatase%2C Mg2+/Mn2+ dependent 1J
373975	150.157	144.206	168.856	54.5866	47.6921	54.7546	154.406	52.3444	1.56148	7.94e-14	IRX2	iroquois homeobox 2%2C transcript variant X1
424920	1175.78	1339.99	1312.15	408.818	447.656	440.103	1275.97	432.192	1.56073	5.09e-89	RUBCN	RUN and cysteine rich domain containing beclin 1 interacting protein%2C transcript variant X5
418247	2633.67	2654.69	2735.12	886.16	895.312	938.06	2674.49	906.511	1.56018	7.5e-199	PFKFB3	6-phosphofructo-2-kinase/fructose-2%2C6-biphosphatase 3%2C transcript variant X6
427421	47.3223	58.9932	51.888	18.5827	27.0978	8.26484	52.7345	17.9818	1.55868	8.64e-05	PDZD2	PDZ domain containing 2%2C transcript variant X5
novel.355	75.5337	103.94	115.209	38.3267	24.93	37.1918	98.2277	33.4828	1.55431	3.75e-08	-	-
407090	20.021	17.7916	16.7097	6.9685	7.58739	4.13242	18.1741	6.22944	1.5512	0.0180205	IL12A	interleukin 12A
107049468	3860.41	3636.04	3589.07	1199.74	1276.85	1318.24	3695.17	1264.94	1.54537	3.36e-220	LOC107049468	protein phosphatase 1 regulatory subunit 15A-like
374246	1093.87	1142.41	1122.19	365.846	372.866	415.308	1119.49	384.673	1.53924	5.17e-86	NBN	nibrin%2C transcript variant X3
418297	1164.86	1068.43	1079.97	391.397	363.111	387.415	1104.42	380.641	1.53709	1.24e-83	CLSTN3	calsyntenin 3
424586	1415.12	1351.22	1399.22	418.11	492.096	524.818	1388.52	478.341	1.53454	5.95e-91	PLK3	polo like kinase 3%2C transcript variant X1
112532063	56.4228	57.1204	60.6826	30.1968	11.923	18.5959	58.0753	20.2386	1.53067	2.59e-05	LOC112532063	uncharacterized LOC112532063
769532	43.6821	28.092	41.3345	12.7756	10.8391	15.4966	37.7029	13.0371	1.53061	0.000608426	TERB1	telomere repeat binding bouquet formation protein 1%2C transcript variant X5
100858009	7684.42	7560.49	7682.07	2637.58	2575.38	2724.3	7642.32	2645.75	1.53004	0	TNIP1	TNFAIP3 interacting protein 1%2C transcript variant X2
416561	394.959	397.033	436.211	118.464	160.419	145.668	409.401	141.517	1.52975	6.11e-31	ZDHHC4	zinc finger DHHC-type containing 4%2C transcript variant X2
101748820	97.3748	88.958	78.2718	34.8425	31.4335	25.8276	88.2015	30.7012	1.52654	5.04e-08	LOC101748820	uncharacterized LOC101748820%2C transcript variant X1
417287	1403.29	1383.06	1303.36	422.755	524.614	475.229	1363.24	474.199	1.52159	5.34e-88	TRAF2	TNF receptor associated factor 2%2C transcript variant X5
424105	18.2009	47.7564	27.2632	5.80708	16.2587	10.3311	31.0735	10.7989	1.51605	0.00589382	ICOS	inducible T-cell costimulator
770601	2460.76	2532.96	2467.76	866.416	926.745	821.319	2487.16	871.493	1.5134	5.71e-167	B4GALNT4	beta-1%2C4-N-acetyl-galactosaminyltransferase 4%2C transcript variant X2
395925	2420.72	2379.39	2528.44	848.995	874.717	849.213	2442.85	857.642	1.51028	8.88e-172	KCNJ5	potassium voltage-gated channel subfamily J member 5%2C transcript variant X4
112530071	45.5022	46.82	55.4059	10.4527	18.4265	22.7283	49.2427	17.2025	1.50698	0.000104666	LOC112530071	uncharacterized LOC112530071%2C transcript variant X1
423216	17.2908	19.6644	21.9865	8.12991	7.58739	5.16553	19.6472	6.96094	1.50412	0.0157996	LTK	leukocyte receptor tyrosine kinase
424191	16.3808	26.2192	31.6605	9.29133	13.0069	4.13242	24.7535	8.81023	1.49855	0.0106253	ITGB6	integrin subunit beta 6%2C transcript variant X5
771419	42.7721	27.1556	21.9865	8.12991	9.75521	14.4635	30.638	10.7829	1.49748	0.00370186	ANKRD22	ankyrin repeat domain 22%2C transcript variant X1
420747	846.341	817.477	836.365	288.031	306.747	297.534	833.394	297.438	1.48592	4.35e-65	RP9	retinitis pigmentosa 9 (autosomal dominant)
427122	1557.09	1649	1670.09	566.771	563.634	609.532	1625.39	579.979	1.4858	6.47e-113	ERAP1	endoplasmic reticulum aminopeptidase 1
112530346	37.3118	23.41	36.0578	15.0984	6.50347	13.4304	32.2599	11.6774	1.47074	0.00295263	LOC112530346	uncharacterized LOC112530346
100499189	6277.49	6130.61	5893.25	2260.12	2284.89	2063.11	6100.45	2202.7	1.47036	4.67e-270	CSF1	colony stimulating factor 1%2C transcript variant X1
768350	108.295	73.0392	101.138	31.3582	35.7691	35.1256	94.1574	34.0843	1.46528	1.17e-07	MHCIY	MHC-like class I Y%2C transcript variant X3
422769	999.229	889.58	875.94	285.708	363.111	354.355	921.583	334.391	1.45978	1.16e-53	COMMD8	COMM domain containing 8
419930	24.5712	17.7916	26.3837	5.80708	11.923	7.23174	22.9155	8.32062	1.45924	0.0121678	PIFO	primary cilia formation
769876	53.6926	53.3748	51.888	24.3897	11.923	21.6952	52.9851	19.336	1.45735	7.48e-05	PDZD3	PDZ domain containing 3%2C transcript variant X2
novel.400	106.475	79.594	77.3923	30.1968	35.7691	29.9601	87.8205	31.9753	1.45723	2.75e-07	-	PF03921:Intercellular adhesion molecule (ICAM), N-terminal domain
414871	22.7511	18.728	14.9508	3.48425	7.58739	9.29795	18.81	6.78986	1.45577	0.0257732	KCNH6	potassium voltage-gated channel subfamily H member 6
419088	41.862	33.7104	35.1783	17.4212	11.923	11.3642	36.9169	13.5695	1.45137	0.000968548	TSKU	tsukushi%2C small leucine rich proteoglycan
693266	77.3538	70.23	72.995	24.3897	32.5174	23.7614	73.5263	26.8895	1.45114	1.56e-06	CASP18	initiator caspase
396405	4203.5	4213.8	4391.14	1594.62	1584.68	1510.4	4269.48	1563.23	1.45031	2.49e-252	CAMKK2	calcium/calmodulin dependent protein kinase kinase 2%2C transcript variant X4
419400	19.1109	16.8552	26.3837	6.9685	7.58739	8.26484	20.7833	7.60691	1.44932	0.0166341	CFAP74	cilia and flagella associated protein 74%2C transcript variant X1
100858105	37.3118	32.774	34.2989	13.937	14.0909	10.3311	34.7949	12.7863	1.44864	0.00126069	BTBD19	BTB domain containing 19%2C transcript variant X6
423477	2351.56	2359.73	2255.81	880.353	789.088	883.305	2322.36	850.916	1.44849	3.95e-143	TNFAIP2	TNF alpha induced protein 2
426412	34.5817	30.9012	17.5892	10.4527	7.58739	12.3973	27.6907	10.1458	1.44444	0.00706082	MUC1	mucin 1%2C cell surface associated%2C transcript variant X1
novel.294	97.3748	93.64	105.535	40.6496	34.6852	34.0925	98.8499	36.4757	1.44179	1.94e-08	-	PF00084:Sushi repeat (SCR repeat)
395079	227.511	215.372	225.141	84.7834	71.5382	89.8802	222.675	82.0673	1.43962	2.28e-17	FBN3	fibrillin 3
100858319	866.362	798.749	855.713	356.555	289.405	287.203	840.275	311.054	1.43706	7.64e-53	HIST1H4I	histone cluster 1%2C H4i
107055414	359.468	309.012	332.435	144.016	99.7199	127.072	333.638	123.603	1.43517	2.74e-22	LOC107055414	uncharacterized LOC107055414
416149	167.448	164.806	125.763	58.0708	66.1187	45.4566	152.672	56.5487	1.43465	6.43e-11	ARHGEF37	Rho guanine nucleotide exchange factor 37
420215	1156.67	1108.7	1050.07	407.657	394.544	425.639	1105.15	409.28	1.43233	5.5e-75	RIPK2	receptor interacting serine/threonine kinase 2
418489	20.021	24.3464	16.7097	4.64566	4.33565	13.4304	20.359	7.47056	1.42906	0.026406	GRIK1	glutamate ionotropic receptor kainate type subunit 1%2C transcript variant X4
107050017	878.193	880.216	866.266	321.712	344.684	308.899	874.892	325.098	1.4286	2.9e-63	LOC107050017	transcription factor jun-D-like
107055411	11.8306	21.5372	25.5043	9.29133	7.58739	5.16553	19.624	7.34808	1.42638	0.0271299	HOXC4	homeobox C4
423518	40.952	32.774	39.5756	9.29133	15.1748	17.5628	37.7672	14.0096	1.42218	0.00114236	PRKCH	protein kinase C eta%2C transcript variant X1
417960	20.931	23.41	19.3481	8.12991	3.25174	12.3973	21.2297	7.92631	1.4142	0.021771	GPRC5A	G protein-coupled receptor class C group 5 member A%2C transcript variant X2
417271	9.10045	22.4736	17.5892	4.64566	5.41956	8.26484	16.3877	6.11002	1.41394	0.0492283	WDR31	WD repeat domain 31%2C transcript variant X1
425989	221.141	246.273	232.177	70.8464	105.14	86.7809	233.197	87.5889	1.40939	2.31e-16	PRMT8	protein arginine methyltransferase 8%2C transcript variant X3
107049034	4280.85	4201.62	4224.04	1552.81	1641.04	1600.28	4235.5	1598.05	1.40578	5.95e-254	C15orf39	chromosome 15 open reading frame 39%2C transcript variant X2
424700	1648.09	1531.95	1627	626.003	585.313	607.466	1602.35	606.261	1.4029	3.59e-103	PDE4B	phosphodiesterase 4B%2C transcript variant X1
107054951	82.8141	50.5656	61.5621	25.5512	26.0139	22.7283	64.9806	24.7645	1.39382	3.07e-05	LOC107054951	uncharacterized LOC107054951
770634	220.231	179.789	192.601	67.3621	87.7969	70.2512	197.54	75.1367	1.39377	5.86e-14	FSBP	fibrinogen silencer binding protein
107051958	49.1424	44.9472	57.1648	16.2598	22.7622	18.5959	50.4181	19.206	1.39103	0.0001589	LOC107051958	transcription initiation factor TFIID subunit 4-like
417955	403.15	359.577	407.189	154.468	143.076	149.8	389.972	149.115	1.388	1.79e-27	HIST1H2A4L3	histone cluster 1%2C H2A-IV-like 3
novel.192	50.0524	75.8484	52.7675	17.4212	24.93	25.8276	59.5561	22.7263	1.38288	8.04e-05	-	-
420996	288.484	300.584	285.824	109.173	100.804	126.039	291.631	112.005	1.37838	9.11e-21	NR4A3	nuclear receptor subfamily 4 group A member 3%2C transcript variant X4
426864	18.2009	29.9648	28.1427	8.12991	9.75521	11.3642	25.4361	9.74976	1.37822	0.0111125	ACR	acrosin
416507	136.507	115.177	128.401	54.5866	52.0278	40.2911	126.695	48.9685	1.37605	1.59e-09	RASD1	ras related dexamethasone induced 1%2C transcript variant X1
100859367	33.6716	28.092	29.0221	12.7756	14.0909	8.26484	30.2619	11.7104	1.3752	0.00467699	EXTL1	exostosin like glycosyltransferase 1%2C transcript variant X2
395742	176.549	184.471	207.552	76.6535	72.6221	70.2512	189.524	73.1756	1.37482	5.88e-14	FLT4	fms related tyrosine kinase 4%2C transcript variant X3
419993	6596.91	6071.61	6699.71	2407.62	2496.25	2563.13	6456.08	2489	1.37472	3.43e-235	CALCOCO2	calcium binding and coiled-coil domain 2%2C transcript variant X1
396518	29.1214	23.41	36.9372	5.80708	15.1748	13.4304	29.8229	11.4707	1.3698	0.00743933	CD3D	CD3d molecule%2C transcript variant X1
100858989	94.6446	109.559	106.414	49.9409	35.7691	35.1256	103.539	40.2785	1.36781	6.95e-08	CA13	carbonic anhydrase 13
396146	764.437	844.632	844.28	327.519	325.174	299.601	817.783	317.431	1.36648	3.36e-52	GCH1	GTP cyclohydrolase 1
422934	386.769	344.595	415.104	162.598	133.321	149.8	382.156	148.573	1.36512	1.78e-24	SMOX	spermine oxidase%2C transcript variant X2
395402	32.7616	21.5372	29.9016	15.0984	5.41956	12.3973	28.0668	10.9717	1.36104	0.00994486	SLC34A1	solute carrier family 34 member 1%2C transcript variant X3
107054534	53.6926	62.7388	35.1783	18.5827	26.0139	14.4635	50.5366	19.6867	1.36022	0.000541884	LOC107054534	uncharacterized LOC107054534
770764	8100.31	9393.96	8455.11	3436.63	3458.76	3236.72	8649.79	3377.37	1.35685	9.82e-82	MARCKSL1	MARCKS like 1
100857912	1447.88	1512.29	1584.78	573.74	633.005	570.274	1514.98	592.34	1.35489	2.39e-87	RFX5	regulatory factor X5
771165	1219.46	1254.78	1189.91	492.44	457.411	487.626	1221.38	479.159	1.34999	1.97e-78	ARRDC2	arrestin domain containing 2%2C transcript variant X2
425522	146.517	167.616	149.508	60.3936	54.1956	67.1519	154.547	60.5804	1.34925	2.97e-11	CAMK1D	calcium/calmodulin dependent protein kinase ID
421390	951.907	1035.66	984.993	375.137	405.383	386.381	990.853	388.967	1.34831	4.51e-63	PKDCCA	protein kinase domain containing%2C cytoplasmic a
395736	673.433	611.469	651.679	271.771	249.3	241.747	645.527	254.273	1.34609	8.33e-42	NEDD9	neural precursor cell expressed%2C developmentally down-regulated 9%2C transcript variant X2
107050538	19.1109	22.4736	27.2632	8.12991	5.41956	13.4304	22.9492	8.99328	1.34477	0.0205201	LOC107050538	class I histocompatibility antigen%2C F10 alpha chain-like%2C transcript variant X8
386574	8809.23	8941.68	9165.71	3587.61	3738.41	3372.06	8972.21	3566.03	1.33162	1.42e-298	NFKB2	nuclear factor kappa B subunit 2
423888	1396.92	1384	1369.32	550.511	561.467	540.314	1383.41	550.764	1.3289	4.01e-89	MXI1	MAX interactor 1%2C dimerization protein
416188	16.3808	26.2192	17.5892	9.29133	4.33565	10.3311	20.0631	7.98601	1.32661	0.0343248	SLC23A1	solute carrier family 23 member 1%2C transcript variant X2
419401	52.7826	47.7564	55.4059	22.0669	24.93	15.4966	51.9816	20.8312	1.32411	0.000239707	TMEM52	transmembrane protein 52%2C transcript variant X4
429015	23.6612	18.728	30.781	6.9685	11.923	10.3311	24.3901	9.74086	1.32049	0.0172406	DFNB59	deafness%2C autosomal recessive 59%2C transcript variant X1
100857743	1907.45	1965.5	2112.46	832.735	795.592	783.094	1995.14	803.807	1.31262	1.47e-104	LRRC71	leucine rich repeat containing 71%2C transcript variant X1
417124	27.3013	44.0108	52.7675	19.7441	14.0909	16.5297	41.3599	16.7882	1.30477	0.00232773	CUTA	cutA divalent cation tolerance homolog
422395	3419.95	3169.71	3310.28	1350.73	1299.61	1362.67	3299.98	1337.67	1.30281	1.37e-164	FMR1	fragile X mental retardation 1%2C transcript variant X4
novel.128	278.474	309.948	297.257	121.949	140.909	97.1119	295.226	119.99	1.30116	1.43e-17	-	-
396164	48.2324	40.2652	42.214	10.4527	22.7622	19.629	43.5705	17.6146	1.2984	0.00133793	HIC1	HIC ZBTB transcriptional repressor 1
424072	25.4812	26.2192	21.107	10.4527	15.1748	4.13242	24.2691	9.91998	1.2976	0.0232945	AOX2	aldehyde oxidase 2%2C transcript variant X1
101747516	109.205	108.622	87.0664	42.9724	39.0208	42.3573	101.631	41.4502	1.29336	2.73e-07	LOC101747516	uncharacterized LOC101747516%2C transcript variant X7
427737	61.883	64.6116	50.1291	31.3582	11.923	28.927	58.8746	24.0694	1.29213	0.00037695	YF6	Major histocompatibility complex RfpY class I alpha chain YF6%2C transcript variant X6
374209	685.264	672.335	665.75	265.964	269.894	290.303	674.449	275.387	1.29094	8.58e-43	ITGB3	integrin subunit beta 3%2C transcript variant X1
427378	44.5922	28.092	34.2989	16.2598	17.3426	10.3311	35.661	14.6445	1.29001	0.00435106	HEMGN	hemogen%2C transcript variant X1
419932	610.64	704.172	685.098	265.964	266.642	287.203	666.637	273.27	1.28549	2.38e-38	BTG2	BTG anti-proliferation factor 2
770435	5602.23	5584.69	5486.94	2272.89	2289.22	2293.49	5557.95	2285.2	1.28206	3.53e-281	DUSP8	dual specificity phosphatase 8%2C transcript variant X1
417225	235.702	251.891	259.44	94.0747	114.895	98.145	249.011	102.371	1.28163	4.17e-16	SH2D3C	SH2 domain containing 3C%2C transcript variant X1
396417	308.505	315.567	289.342	124.272	113.811	137.403	304.471	125.162	1.28085	2.13e-19	BG2	intestinal zipper protein%2C transcript variant X1
430557	35.4917	44.0108	31.6605	16.2598	10.8391	18.5959	37.0543	15.2316	1.27971	0.00342262	ACACB	acetyl-CoA carboxylase beta
420044	41.862	20.6008	24.6248	11.6142	10.8391	13.4304	29.0292	11.9612	1.27764	0.0134029	KRT23	keratin 23
107054535	127.406	97.3855	141.593	47.6181	49.86	53.7215	122.128	50.3998	1.27661	7.03e-08	LOC107054535	uncharacterized LOC107054535
112532887	581.518	590.868	574.286	274.094	237.377	211.787	582.224	241.086	1.27549	4.29e-33	ADM2	adrenomedullin 2
776504	42.7721	52.4384	50.1291	23.2283	16.2587	20.6621	48.4465	20.0497	1.27509	0.000580973	RHOD	ras homolog family member D
112532567	1479.73	1618.1	1542.57	695.688	643.844	580.605	1546.8	640.046	1.27503	1.22e-73	POLD4	DNA polymerase delta 4%2C accessory subunit
426962	6335.73	6065.06	6297.8	2688.68	2534.19	2520.78	6232.86	2581.21	1.27266	5.73e-256	GFPT2	glutamine-fructose-6-phosphate transaminase 2%2C transcript variant X2
100857954	107.385	91.7672	103.776	30.1968	43.3565	51.6553	100.976	41.7362	1.26773	9.78e-07	MPEG1	macrophage expressed 1
101751399	283.024	370.814	123.124	97.5589	120.314	105.377	258.987	107.75	1.26468	0.0149855	LOC101751399	uncharacterized LOC101751399%2C transcript variant X2
395337	86.4542	74.912	84.428	30.1968	36.853	35.1256	81.9314	34.0585	1.26448	5.04e-06	IL6	interleukin 6%2C transcript variant X1
112532129	82.8141	67.4208	80.0307	25.5512	45.5243	24.7945	76.7552	31.9567	1.26401	3.82e-05	LOC112532129	uncharacterized LOC112532129
novel.177	21.8411	23.41	22.8659	12.7756	8.6713	7.23174	22.7057	9.55954	1.25702	0.0253922	-	-
107054433	29.1214	27.1556	31.6605	10.4527	8.6713	17.5628	29.3125	12.2289	1.25409	0.0114527	LOC107054433	uncharacterized LOC107054433%2C transcript variant X1
415515	110.115	73.9756	86.1869	41.811	28.1817	43.3904	90.0926	37.7944	1.25372	9.21e-06	ADAMTS17	ADAM metallopeptidase with thrombospondin type 1 motif 17%2C transcript variant X1
101750745	20.021	16.8552	20.2275	8.12991	8.6713	7.23174	19.0346	8.01098	1.25084	0.0420446	LOC101750745	uncharacterized LOC101750745%2C transcript variant X2
417123	732.586	679.826	693.893	296.161	298.076	291.336	702.101	295.191	1.25031	5.42e-42	TRAF1	TNF receptor associated factor 1%2C transcript variant X3
428250	24.5712	17.7916	19.3481	3.48425	13.0069	9.29795	20.5703	8.59638	1.24814	0.0448365	LOC428250	NF-kappa-B inhibitor zeta-like
395110	2091.28	2100.34	2062.33	888.483	888.808	856.444	2084.65	877.912	1.24807	8.53e-117	RGS3	regulator of G-protein signaling 3%2C transcript variant X1
107052595	28.2114	29.0284	23.7454	16.2598	11.923	6.19863	26.995	11.4605	1.24786	0.0174907	LOC107052595	uncharacterized LOC107052595
112530066	270.283	265.937	268.235	109.173	108.391	120.873	268.152	112.813	1.2477	3.53e-17	LOC112530066	CASP-like protein 4A1
429089	22098.6	22460.5	22070	9013.75	9424.62	9632.68	22209.7	9357.01	1.24664	0	CYR61	cysteine rich angiogenic inducer 61
112530321	21.8411	23.41	16.7097	4.64566	15.1748	6.19863	20.6536	8.67302	1.24614	0.0473675	LOC112530321	uncharacterized LOC112530321
415326	107.385	126.414	131.039	56.9094	44.4404	52.6884	121.613	51.3461	1.24572	5.11e-08	CPEB1	cytoplasmic polyadenylation element binding protein 1%2C transcript variant X2
417257	1137.56	1109.63	1135.38	452.952	508.355	464.897	1127.52	475.402	1.2455	1.95e-63	TOR4A	torsin family 4 member A%2C transcript variant X5
100858236	133.777	138.587	112.571	60.3936	45.5243	56.8208	128.311	54.2463	1.24258	2.98e-08	MADCAM1	mucosal vascular addressin cell adhesion molecule 1
100859134	20.931	30.9012	13.1919	12.7756	7.58739	7.23174	21.6747	9.19823	1.24227	0.0429837	HLA-F10AL4	class I histocompatibility antigen%2C F10 alpha chain-like 4
395581	58.2428	66.4844	58.0442	24.3897	28.1817	24.7945	60.9238	25.7887	1.23919	0.000122178	HTR2B	5-hydroxytryptamine receptor 2B%2C transcript variant X1
107051929	72.8036	69.2936	56.2853	34.8425	28.1817	21.6952	66.1275	28.2398	1.2334	0.00011105	LOC107051929	uncharacterized LOC107051929
107049246	374.028	375.496	376.408	171.89	166.923	141.535	375.311	160.116	1.23162	2.79e-22	GDF11	growth differentiation factor 11
396512	810.85	827.777	825.811	334.488	369.614	345.057	821.479	349.72	1.23143	1.28e-47	FOS	Fos proto-oncogene%2C AP-1 transcription factor subunit
428735	31.8516	36.5196	54.5264	23.2283	8.6713	20.6621	40.9659	17.5206	1.23004	0.00582167	POU4F2	POU class 4 homeobox 2
395921	13725.3	13675.2	13215.6	5672.36	5768.58	5871.14	13538.7	5770.69	1.22991	0	CNP	2'%2C3'-cyclic nucleotide 3' phosphodiesterase
373904	1949.32	1998.28	2004.29	788.602	879.053	869.875	1983.96	845.843	1.22859	3.96e-100	TNFRSF10B	tumor necrosis factor receptor superfamily%2C member 10b%2C transcript variant X1
396483	1178.51	1097.46	1130.1	463.405	467.166	522.751	1135.36	484.441	1.2273	2.72e-59	TIMP3	TIMP metallopeptidase inhibitor 3
396152	1364.16	1376.51	1371.95	555.157	567.97	635.36	1370.87	586.162	1.22396	3.63e-71	RUNX1	runt-related transcription factor 1%2C transcript variant X4
417485	31.8516	29.9648	24.6248	9.29133	16.2587	11.3642	28.8137	12.3047	1.22338	0.0135286	NCF1	neutrophil cytosolic factor 1%2C transcript variant X1
107054237	16.3808	28.092	21.107	5.80708	6.50347	15.4966	21.8599	9.26905	1.22312	0.0454881	SKOR1	SKI family transcriptional corepressor 1
422721	326.706	304.33	304.293	138.209	115.979	146.701	311.776	133.629	1.22169	4.13e-18	FAM149A	family with sequence similarity 149 member A%2C transcript variant X2
417956	45.5022	52.4384	64.2005	26.7126	11.923	30.9932	54.047	23.2096	1.21906	0.00129696	HIST1H2B7	histone cluster 1%2C H2B-VII (similar to human histone cluster 1%2C class H2B%2C member N)
421813	195.66	220.99	200.516	96.3975	86.713	82.6484	205.722	88.5863	1.21747	1.2e-12	ANKRD6	ankyrin repeat domain 6%2C transcript variant X9
novel.407	198.39	200.389	232.177	95.2361	91.0486	85.7478	210.319	90.6775	1.21592	1.03e-12	-	-
107051987	1357.79	1440.18	1312.15	557.48	656.851	557.877	1370.04	590.736	1.2131	1.95e-60	POU3F3	POU class 3 homeobox 3%2C transcript variant X1
768576	74.6236	90.8308	97.6199	32.5196	40.1048	41.3242	87.6914	37.9829	1.20398	8.94e-06	FOXL1	forkhead box L1
427007	20.021	16.8552	23.7454	11.6142	9.75521	5.16553	20.2072	8.84497	1.20379	0.0483087	ANKS4B	ankyrin repeat and sterile alpha motif domain containing 4B
768655	1108.43	958.873	963.886	413.464	472.586	432.871	1010.4	439.64	1.19983	4.29e-45	PIM3	pim-3 oncogene
421593	160.168	182.598	182.048	75.492	71.5382	81.6153	174.938	76.2152	1.19769	1.09e-10	DEPDC7	DEP domain containing 7
417248	102.835	103.004	98.4993	42.9724	46.6082	43.3904	101.446	44.3237	1.19408	8.6e-07	TMEM268	transmembrane protein 268%2C transcript variant X4
396039	1813.72	1889.65	1867.97	865.255	760.907	813.054	1857.11	813.072	1.19254	6.38e-88	FOXC2	forkhead box C2
770209	30.9415	29.0284	14.9508	12.7756	9.75521	10.3311	24.9736	10.9539	1.19002	0.0319482	C5H11ORF96	chromosome 5 open reading frame%2C human C11orf96
424846	1111.16	1086.22	1122.19	507.539	478.005	471.096	1106.53	485.547	1.18959	1.33e-59	SNED1	sushi%2C nidogen and EGF like domains 1%2C transcript variant X4
422080	202.03	209.753	220.744	108.012	80.2095	89.8802	210.842	92.7005	1.18887	3.95e-12	RNF213	ring finger protein 213%2C transcript variant X1
101748577	59.1529	49.6292	69.4772	17.4212	37.9369	22.7283	59.4198	26.0288	1.18829	0.0007971	LOC101748577	uncharacterized LOC101748577%2C transcript variant X1
416534	153.798	172.298	178.53	58.0708	73.706	88.8471	168.208	73.5413	1.18811	2.01e-09	MSLN	mesothelin%2C transcript variant X2
768536	55.5127	30.9012	39.5756	17.4212	15.1748	22.7283	41.9965	18.4414	1.18452	0.00464102	TAAR1	trace amine associated receptor 1
107049922	197.48	159.188	158.302	70.8464	79.1256	76.4498	171.657	75.4739	1.18424	6.74e-10	LOC107049922	uncharacterized LOC107049922
100858650	96.4647	128.287	111.691	40.6496	58.5313	48.556	112.148	49.2456	1.18411	1.12e-06	FAM110A	family with sequence similarity 110 member A%2C transcript variant X2
421467	2132.23	2167.76	2110.7	859.448	977.689	981.45	2136.9	939.529	1.18377	3.85e-94	NANP	N-acetylneuraminic acid phosphatase
107052005	67.3433	46.82	39.5756	25.5512	20.5943	21.6952	51.2463	22.6136	1.18217	0.00151552	LOC107052005	dapper homolog 3-like
425403	291.214	310.885	333.315	125.433	131.153	154.966	311.805	137.184	1.18196	6.7e-17	SLC9A5	solute carrier family 9 member A5%2C transcript variant X1
101747236	79.1739	84.276	80.0307	45.2952	39.0208	23.7614	81.1602	36.0258	1.1796	4.49e-05	TLDC2	TBC/LysM-associated domain containing 2%2C transcript variant X2
395686	19.1109	30.9012	16.7097	10.4527	8.6713	10.3311	22.2406	9.81837	1.17751	0.0429043	TECTA	tectorin alpha
421438	2752.88	2807.33	2632.22	1164.9	1216.15	1246.96	2730.81	1209.34	1.17405	6.07e-121	NFKBIE	NFKB inhibitor epsilon
396005	4357.29	4441.34	4441.26	2008.09	1948.87	1914.34	4413.3	1957.1	1.17374	9.66e-196	TSC22D1	TSC22 domain family member 1%2C transcript variant X1
417506	50.9625	36.5196	37.8167	20.9055	17.3426	17.5628	41.7663	18.6036	1.1696	0.00355121	MYL10	myosin%2C light chain 10%2C regulatory%2C transcript variant X1
419495	210.22	186.344	199.637	83.622	108.391	73.3505	198.734	88.4546	1.16908	1.23e-10	FBXO2	F-box protein 2%2C transcript variant X3
423132	2583.62	2653.76	2690.26	1211.36	1152.2	1166.38	2642.55	1176.64	1.16785	7.79e-125	SERPING1	serpin family G member 1%2C transcript variant X1
101752158	4006.02	4099.56	3974.27	1794.39	1772.2	1812.07	4026.62	1792.88	1.16708	1.8e-182	LOC101752158	uncharacterized LOC101752158
417836	686.174	610.532	608.585	264.803	304.579	278.938	635.097	282.774	1.16645	2.9e-31	HELB	DNA helicase B%2C transcript variant X1
415992	1067.48	1074.05	1092.29	473.858	475.838	490.725	1077.94	480.14	1.16634	1.43e-57	DCP1A	decapping mRNA 1A%2C transcript variant X2
395299	518.725	544.048	563.733	254.35	236.293	235.548	542.169	242.064	1.16469	3.26e-29	SOCS3	suppressor of cytokine signaling 3
418998	93.7346	133.905	105.535	66.2007	36.853	46.4897	111.058	49.8478	1.16039	7.97e-06	HEPHL1	hephaestin like 1%2C transcript variant X2
417940	99.1949	87.0852	85.3075	33.6811	37.9369	49.5891	90.5292	40.4024	1.15839	1.27e-05	TMEM140	transmembrane protein 140
420418	289.394	255.637	236.574	98.7204	135.489	115.708	260.535	116.639	1.15684	5.1e-13	DLEC1	deleted in lung and esophageal cancer 1
428906	124.676	106.75	105.535	59.2322	57.4474	35.1256	112.32	50.6017	1.15631	2.77e-06	BDKRB2	bradykinin receptor B2%2C transcript variant X1
112531314	77.3538	69.2936	87.0664	42.9724	31.4335	30.9932	77.9046	35.133	1.15498	5.79e-05	LOC112531314	uncharacterized LOC112531314
422178	8840.17	8710.39	8778.75	4013.85	3889.08	3934.07	8776.44	3945.67	1.15363	0	CLIC2	chloride intracellular channel 2%2C transcript variant X1
418673	62.7931	90.8308	57.1648	29.0354	30.3495	35.1256	70.2629	31.5035	1.15291	0.000253191	PLCXD1	phosphatidylinositol specific phospholipase C X domain containing 1%2C transcript variant X2
112531309	45.5022	29.0284	15.8302	19.7441	14.0909	7.23174	30.1203	13.6889	1.1469	0.0387658	LOC112531309	uncharacterized LOC112531309
112530956	41.862	41.2016	35.1783	17.4212	18.4265	17.5628	39.414	17.8035	1.14562	0.00468048	LOC112530956	uncharacterized LOC112530956
423890	1479.73	1546	1593.58	674.783	706.711	710.777	1539.77	697.423	1.14202	1.75e-72	DUSP5	dual specificity phosphatase 5
112532756	43.6821	47.7564	62.4415	23.2283	29.2656	17.5628	51.2934	23.3523	1.13915	0.00190739	LOC112532756	uncharacterized LOC112532756%2C transcript variant X2
417748	22.7511	34.6468	30.781	9.29133	10.8391	19.629	29.393	13.2532	1.13843	0.0239836	GPR37	G protein-coupled receptor 37
107055370	41185	46777.8	44840.9	19860.2	21724.9	18749.8	44267.9	20111.6	1.13824	1.34e-42	JUND	JunD proto-oncogene%2C AP-1 transcription factor subunit
768735	53.6926	51.502	38.6962	19.7441	24.93	20.6621	47.9636	21.7787	1.13685	0.00220478	LOC768735	LOC768735
395768	819.04	844.632	808.222	375.137	375.034	373.984	823.965	374.718	1.13663	7.52e-43	MNX1	motor neuron and pancreas homeobox 1
416065	1275.88	1272.57	1367.56	620.196	562.551	602.301	1305.34	595.016	1.13422	8.52e-60	PXK	PX domain containing serine/threonine kinase like%2C transcript variant X7
420218	1378.72	1369.02	1397.46	603.936	651.431	636.393	1381.73	630.587	1.131	1.52e-67	DECR1	2%2C4-dienoyl-CoA reductase 1
100858585	124.676	135.778	127.521	66.2007	62.8669	48.556	129.325	59.2079	1.13099	1.91e-07	OTX1	orthodenticle homeobox 1
107055190	51.8725	74.912	63.321	22.0669	35.7691	28.927	63.3685	28.921	1.12715	0.000591486	LOC107055190	uncharacterized LOC107055190
107051247	35.4917	26.2192	32.54	5.80708	17.3426	19.629	31.417	14.2596	1.1271	0.0237475	LOC107051247	uncharacterized LOC107051247
395624	310.325	313.694	307.81	134.724	134.405	157.032	310.61	142.054	1.12647	1.56e-16	FOXF1	forkhead box F1
420682	1606.23	1489.81	1522.34	720.078	687.2	708.71	1539.46	705.33	1.1264	7.09e-71	SH3BP5	SH3 domain binding protein 5
112530601	94.6446	109.559	103.776	53.4251	55.2795	33.0594	102.66	47.2547	1.12456	9.95e-06	LOC112530601	uncharacterized LOC112530601
417700	27.3013	24.3464	30.781	8.12991	11.923	17.5628	27.4763	12.5386	1.12228	0.0280542	SLC26A3	solute carrier family 26 member 3%2C transcript variant X2
395869	2326.07	2292.31	2478.31	1097.54	1068.74	1103.36	2365.56	1089.88	1.11827	1.22e-98	RHOC	ras homolog family member C
424315	13516	13085.2	13015.1	6246.1	5866.13	6141.81	13205.4	6084.68	1.11804	0	TNFAIP6	TNF alpha induced protein 6
417545	330.346	308.075	325.4	170.728	136.573	138.436	321.274	148.579	1.11598	4.14e-16	ASL2	argininosuccinate lyase 2%2C transcript variant X1
425820	465.943	460.709	536.47	213.701	239.545	222.118	487.707	225.121	1.11527	8.22e-23	ZNF414	zinc finger protein 414%2C transcript variant X2
101750986	7946.51	8106.41	7981.96	3652.65	3848.97	3618.97	8011.63	3706.87	1.11188	5.47e-254	IER5	immediate early response 5
423498	136.507	150.76	167.097	72.0078	63.9508	74.3836	151.455	70.1141	1.11135	2.69e-08	C5H14orf79	chromosome 5 C14orf79 homolog%2C transcript variant X5
112532893	192.929	162.934	203.155	96.3975	85.6291	77.4829	186.339	86.5032	1.11098	1.31e-09	LOC112532893	uncharacterized LOC112532893
427772	935.526	851.187	885.615	425.078	433.565	380.183	890.776	412.942	1.11055	5.41e-40	ARRDC1	arrestin domain containing 1%2C transcript variant X1
445340	265.733	255.637	237.454	105.689	114.895	130.171	252.941	116.918	1.11009	4.73e-13	PRDM1	PR/SET domain 1%2C transcript variant X8
396500	2038.5	1914	2116.86	890.806	932.165	988.682	2023.12	937.218	1.10926	4.65e-77	REL	REL proto-oncogene%2C NF-kB subunit
771148	29.1214	28.092	27.2632	11.6142	13.0069	14.4635	28.1589	13.0282	1.10855	0.0226785	IFITM10	interferon induced transmembrane protein 10%2C transcript variant X1
421816	598.809	533.748	445.885	222.992	279.649	230.383	526.147	244.341	1.10548	1.19e-18	PM20D2	peptidase M20 domain containing 2
107055407	31.8516	48.6928	47.4907	12.7756	20.5943	25.8276	42.6784	19.7325	1.10399	0.00754705	DHH	desert hedgehog
112531785	608.82	631.133	624.415	279.901	296.992	290.303	621.456	289.065	1.10363	2.44e-31	LOC112531785	skin secretory protein xP2-like
776636	38.2219	52.4384	47.4907	22.0669	20.5943	21.6952	46.0503	21.4522	1.10203	0.00328316	LRRC46	leucine rich repeat containing 46%2C transcript variant X2
419345	190.199	181.662	195.24	78.9763	95.3843	89.8802	189.034	88.0803	1.10006	3.36e-10	ATP9A	ATPase phospholipid transporting 9A (putative)%2C transcript variant X2
415708	781.728	762.229	735.227	379.783	302.412	383.282	759.728	355.159	1.0971	5.69e-31	RIPK3	receptor-interacting serine-threonine kinase 3%2C transcript variant X3
112532583	107.385	117.05	120.486	54.5866	47.6921	58.887	114.974	53.7219	1.09701	1.4e-06	LOC112532583	uncharacterized LOC112532583
396127	68.2533	54.3112	61.5621	29.0354	29.2656	27.8938	61.3755	28.7316	1.09604	0.000560004	MELTF	melanotransferrin
419239	48.2324	55.2476	50.1291	22.0669	24.93	24.7945	51.203	23.9305	1.09516	0.00167759	BIRC7	baculoviral IAP repeat containing 7%2C transcript variant X1
414743	374.028	353.023	338.591	152.146	179.929	166.33	355.214	166.135	1.09474	1.56e-17	TGFA	transforming growth factor alpha
101747267	27.3013	26.2192	26.3837	17.4212	15.1748	5.16553	26.6348	12.5872	1.09404	0.0413443	LOC101747267	uncharacterized LOC101747267
418927	1546.17	1454.23	1488.92	710.787	665.522	727.306	1496.44	701.205	1.09352	3.35e-65	LOC418927	uncharacterized LOC418927%2C transcript variant X1
100858260	28.2114	31.8376	23.7454	12.7756	15.1748	11.3642	27.9314	13.1048	1.09165	0.0271113	ST3GAL2L	CMP-N-acetylneuraminate-beta-galactosamide-alpha-2%2C3-sialyltransferase 2-like%2C transcript variant X5
107052254	68.2533	52.4384	62.4415	27.874	30.3495	27.8938	61.0444	28.7058	1.08904	0.000666486	LOC107052254	uncharacterized LOC107052254
419205	87.3643	77.7212	87.0664	37.1653	35.7691	45.4566	84.0506	39.4637	1.08842	5.11e-05	OCSTAMP	osteoclast stimulatory transmembrane protein
769655	930.976	1069.37	1050.07	470.374	517.026	449.401	1016.81	478.934	1.08645	2.89e-39	TMEM184A	transmembrane protein 184A%2C transcript variant X1
420827	79.1739	52.4384	59.8032	30.1968	18.4265	41.3242	63.8051	29.9825	1.0862	0.00173384	RNF144B	ring finger protein 144B%2C transcript variant X4
107055303	49.1424	44.0108	41.3345	23.2283	26.0139	14.4635	44.8292	21.2352	1.08294	0.00508573	LOC107055303	uncharacterized LOC107055303%2C transcript variant X4
395083	2702.83	2754.89	2908.37	1292.66	1288.77	1375.06	2788.7	1318.83	1.07985	7.47e-103	TNFRSF1B	TNF receptor superfamily member 1B
112533226	75.5337	95.5127	68.5977	33.6811	45.5243	34.0925	79.8814	37.766	1.07877	0.00016944	LOC112533226	small nucleolar RNA SNORA71
107052930	1659.92	1806.31	1748.36	845.511	847.62	777.928	1738.2	823.686	1.07826	9.38e-69	ZFP36L2	ZFP36 ring finger protein like 2
424013	384.039	372.687	402.792	175.374	200.524	174.595	386.506	183.497	1.07489	1.45e-18	MREG	melanoregulin%2C transcript variant X1
771154	117.396	115.177	124.883	52.2637	54.1956	63.0194	119.152	56.4929	1.07438	1.26e-06	UTS2RL	urotensin-2 receptor-like
769860	394.959	379.242	414.225	185.827	185.349	193.191	396.142	188.122	1.07421	1.83e-19	PDE4C	phosphodiesterase 4C%2C transcript variant X5
419125	3163.31	3135.07	3100.09	1549.33	1425.34	1490.77	3132.82	1488.48	1.07415	7.17e-122	SAMHD1	SAM and HD domain containing deoxynucleoside triphosphate triphosphohydrolase 1
395674	8079.38	8447.26	8199.19	3895.39	3950.86	3921.67	8241.94	3922.64	1.071	2.57e-254	MCL1	BCL2 family apoptosis regulator%2C transcript variant X1
415706	673.433	662.971	721.156	327.519	350.104	302.7	685.853	326.774	1.07078	2.57e-30	OSGIN1	oxidative stress induced growth inhibitor 1%2C transcript variant X5
422463	2656.42	2635.03	2536.36	1227.62	1256.25	1243.86	2609.27	1242.58	1.06997	1.71e-107	OTUD4	OTU deubiquitinase 4%2C transcript variant X3
101751953	26.3913	30.9012	24.6248	11.6142	7.58739	19.629	27.3058	12.9435	1.06865	0.0405796	LOC101751953	uncharacterized LOC101751953%2C transcript variant X2
424081	1895.62	1965.5	1934.81	884.999	910.486	975.252	1931.98	923.579	1.06352	3.43e-78	CASP10	caspase 10%2C transcript variant X1
101750657	103.745	94.5764	87.0664	51.1023	45.5243	40.2911	95.1293	45.6392	1.06262	2.44e-05	SMTNL1	smoothelin like 1
101747820	184.739	231.291	223.382	109.173	88.8808	108.476	213.137	102.177	1.06102	7.02e-10	LOC101747820	protein FAM196A-like
427718	7961.98	7727.17	7807.83	3803.64	3777.43	3686.12	7832.33	3755.73	1.06068	2.93e-249	LIF	leukemia inhibitory factor%2C transcript variant X2
374028	222.961	218.181	249.766	108.012	112.727	110.542	230.303	110.427	1.06067	1.83e-11	CLDN5	claudin 5
100859351	465.943	458.836	502.171	235.767	208.111	240.714	475.65	228.197	1.05992	1.41e-21	PRICKLE4	prickle planar cell polarity protein 4%2C transcript variant X1
429723	129.226	149.824	160.941	75.492	91.0486	45.4566	146.664	70.6658	1.05791	4.41e-06	KCNN1	potassium calcium-activated channel subfamily N member 1%2C transcript variant X1
419067	2314.24	2322.27	2142.36	1032.5	1118.6	1121.95	2259.62	1091.02	1.04917	4.18e-79	RELT	RELT tumor necrosis factor receptor%2C transcript variant X3
395385	4947	5326.24	4978.61	2480.78	2420.38	2475.32	5083.95	2458.83	1.04785	9.17e-152	CD40	CD40 molecule%2C transcript variant X1
395368	49.1424	49.6292	54.5264	23.2283	30.3495	20.6621	51.0993	24.7467	1.04741	0.00293916	CGNRHRL	gonadotropin-releasing hormone receptor-like%2C transcript variant X1
418154	108.295	138.587	122.245	49.9409	72.6221	55.7877	123.042	59.4502	1.04708	4.79e-06	WNT5B	Wnt family member 5B%2C transcript variant X1
414741	929.155	952.318	892.65	401.85	484.509	454.566	924.708	446.975	1.0469	1.13e-36	CD74	CD74 molecule%2C transcript variant X2
419577	444.102	469.136	475.787	205.571	241.712	225.217	463.008	224.167	1.04514	7.47e-21	GPATCH3	G-patch domain containing 3
100859051	32.7616	37.456	24.6248	17.4212	15.1748	13.4304	31.6141	15.3421	1.045	0.0245888	CLEC5A	C-type lectin domain family 5%2C member A
112531480	31.8516	32.774	31.6605	12.7756	15.1748	18.5959	32.0953	15.5154	1.04312	0.0211719	LOC112531480	uncharacterized LOC112531480
416457	64.6132	60.866	64.2005	23.2283	39.0208	29.9601	63.2265	30.7364	1.03707	0.00108689	GPER1	G protein-coupled estrogen receptor 1%2C transcript variant X1
112530434	77.3538	99.2583	82.6691	37.1653	47.6921	41.3242	86.4271	42.0606	1.03652	0.000107735	LOC112530434	basic proline-rich protein-like
426970	344.907	408.27	350.904	185.827	189.685	163.231	368.027	179.581	1.0361	1.3e-15	CASP9	caspase 9
112531318	88.2743	111.432	112.571	45.2952	52.0278	54.7546	104.092	50.6925	1.03547	2.03e-05	LOC112531318	uncharacterized LOC112531318
396501	124.676	115.177	165.338	58.0708	63.9508	75.4167	135.064	65.8128	1.03536	3.85e-06	GJC1	gap junction protein gamma 1%2C transcript variant X7
101748323	171.088	167.616	183.807	89.429	85.6291	80.5822	174.17	85.2134	1.03325	9.65e-09	LOC101748323	uncharacterized LOC101748323%2C transcript variant X4
420476	42.7721	37.456	50.1291	15.0984	18.4265	29.9601	43.4524	21.1617	1.03014	0.0104281	KIAA1462	KIAA1462%2C transcript variant X2
430652	62.7931	56.184	53.647	18.5827	31.4335	34.0925	57.5413	28.0362	1.02929	0.00242026	CXCR1	C-X-C motif chemokine receptor 1%2C transcript variant X1
395141	933.706	1026.29	909.36	457.598	495.348	452.5	956.453	468.482	1.02926	7.18e-37	HS6ST1	heparan sulfate 6-O-sulfotransferase 1
419896	37.3118	29.0284	44.8524	25.5512	15.1748	14.4635	37.0642	18.3965	1.02085	0.0199003	SCUBE3	signal peptide%2C CUB domain and EGF like domain containing 3%2C transcript variant X5
107052979	497.794	538.43	515.363	257.834	257.971	250.012	517.196	255.272	1.01889	5.69e-23	LOC107052979	uncharacterized LOC107052979
417051	249.352	221.927	253.284	139.37	118.146	101.244	241.521	119.587	1.01877	2.2e-10	DMB2	major histocompatibility complex%2C class II%2C DM beta 2
422170	46.4123	53.3748	80.0307	23.2283	29.2656	36.1587	59.9392	29.5509	1.01659	0.00363895	VSIG4	V-set and immunoglobulin domain containing 4%2C transcript variant X1
396244	219.321	268.747	277.029	120.787	134.405	122.94	255.032	126.044	1.01655	7.02e-11	MYB	MYB proto-oncogene%2C transcription factor
112531992	70.0734	91.7672	58.9237	39.4881	35.7691	34.0925	73.5881	36.4499	1.01377	0.000722406	LOC112531992	small nucleolar RNA SNORA5
422094	24.5712	32.774	36.9372	15.0984	11.923	19.629	31.4275	15.5502	1.0123	0.0314935	NME1	NME/NM23 nucleoside diphosphate kinase 1%2C transcript variant X1
423042	3960.51	4265.3	3950.53	2042.93	2090.87	1905.05	4058.78	2012.95	1.01211	3.67e-107	ADM	adrenomedullin
422382	54.6027	51.502	62.4415	19.7441	33.6013	29.9601	56.1821	27.7685	1.01194	0.00295045	RNF128	ring finger protein 128%2C E3 ubiquitin protein ligase%2C transcript variant X2
427548	177.459	170.425	192.601	85.9448	96.4682	85.7478	180.162	89.3869	1.01154	1.28e-08	NUDT19	nudix hydrolase 19%2C transcript variant X1
419853	647.042	622.706	694.772	314.744	318.67	340.925	654.84	324.78	1.01111	6.72e-27	CR1L	complement C3b/C4b receptor 1 like
425723	378.579	381.115	407.189	198.602	187.517	193.191	388.961	193.103	1.01103	1.88e-17	HOXC9	homeobox C9
novel.170	961.007	942.954	919.034	450.629	482.341	470.063	940.998	467.678	1.00792	2.6e-39	-	PF00004:ATPase family associated with various cellular activities (AAA)
419452	839.971	749.12	746.66	393.72	415.138	354.355	778.584	387.738	1.00681	1.73e-28	CASZ1	castor zinc finger 1%2C transcript variant X4
395751	922.785	916.735	949.815	454.114	441.152	492.791	929.778	462.686	1.006	1.08e-37	TJP2	tight junction protein 2%2C transcript variant X7
107054434	44.5922	35.5832	42.214	19.7441	18.4265	22.7283	40.7965	20.2996	1.00582	0.0109736	LOC107054434	uncharacterized LOC107054434%2C transcript variant X1

## Sheet: downregulated
Differentially expressed genes in chMDA5-N compared with control
Gene ID	chMDA5-N-1	chMDA5-N-2	chMDA5-N-3	Control-1	Control-2	Control-3	chMDA5-N	Control	log2FoldChange	p value	Gene Symbol	Gene Description
107052463	0	0	0	6.9685	1.08391	6.19863	0	4.75035	-4.82753	0.00890318	LOC107052463	olfactory receptor 51H1-like
101750179	0	0	0.879458	19.7441	2.16782	1.03311	0.293153	7.64833	-4.54228	0.00970974	LOC101750179	T-cell-interacting%2C activating receptor on myeloid cells protein 1-like
417766	0.910045	0	0	15.0984	4.33565	3.09932	0.303348	7.51113	-4.5183	0.00643202	CTTNBP2	cortactin binding protein 2
107053881	0.910045	0	0	3.48425	5.41956	7.23174	0.303348	5.37852	-4.05175	0.0199547	LOC107053881	uncharacterized LOC107053881%2C transcript variant X2
101751754	0.910045	0.9364	0	13.937	5.41956	1.03311	0.615481	6.79655	-3.47022	0.0301821	LOC101751754	uncharacterized LOC101751754%2C transcript variant X2
107054418	0	0	1.75892	8.12991	3.25174	7.23174	0.586306	6.20446	-3.36781	0.0336863	LOC107054418	uncharacterized LOC107054418%2C transcript variant X2
112531866	0	4.682	0.879458	11.6142	15.1748	11.3642	1.85382	12.7177	-2.79779	0.00395474	LOC112531866	uncharacterized LOC112531866
423698	1.82009	1.8728	0	5.80708	7.58739	11.3642	1.23096	8.25288	-2.766	0.020871	HKDC1	hexokinase domain containing 1
419613	0	0.9364	4.39729	17.4212	10.8391	8.26484	1.7779	12.1751	-2.75104	0.00602752	RSPO1	R-spondin 1%2C transcript variant X3
396309	0.910045	0.9364	3.51783	6.9685	7.58739	18.5959	1.78809	11.0506	-2.6205	0.0103451	ANK3	ankyrin 3%2C transcript variant X4
100857194	1.82009	4.682	0	11.6142	19.5104	8.26484	2.16736	13.1298	-2.61776	0.00557295	OR14J1L34	olfactory receptor 14J1-like 34
107054889	20.931	6.5548	16.7097	111.496	80.2095	77.4829	14.7318	89.7295	-2.59847	5.75742e-14	LOC107054889	uncharacterized LOC107054889%2C transcript variant X1
423413	7.28036	0.9364	7.91512	36.0039	32.5174	24.7945	5.37729	31.1053	-2.51825	1.17696e-05	FBLN5	fibulin 5
107052991	1.82009	2.8092	0.879458	10.4527	8.6713	11.3642	1.83625	10.1627	-2.47931	0.0130673	LOC107052991	uncharacterized LOC107052991
416562	0.910045	2.8092	1.75892	15.0984	8.6713	6.19863	1.82605	9.98945	-2.44963	0.0171604	SLC5A11	solute carrier family 5 member 11%2C transcript variant X5
417787	2.73013	1.8728	0.879458	10.4527	8.6713	8.26484	1.82746	9.12963	-2.3243	0.0250895	PDZRN4	PDZ domain containing ring finger 4%2C transcript variant X1
378908	12.7406	2.8092	6.15621	39.4881	32.5174	36.1587	7.23534	36.0547	-2.31282	6.48718e-06	SLA	Src-like-adaptor%2C transcript variant X3
novel.20	30.9415	19.6644	19.3481	119.626	108.391	118.807	23.318	115.608	-2.30998	1.24735e-17	-	-
107052217	14.5607	15.9188	11.433	54.5866	73.706	72.3174	13.9708	66.87	-2.26414	1.57491e-10	LOC107052217	uncharacterized LOC107052217
769037	5.46027	0.9364	0.879458	8.12991	14.0909	12.3973	2.42537	11.5393	-2.25451	0.0171531	COL13A1	collagen type XIII alpha 1 chain%2C transcript variant X1
107054230	12.7406	12.1732	5.27675	39.4881	49.86	53.7215	10.0635	47.6899	-2.25315	1.60076e-07	LOC107054230	uncharacterized LOC107054230
415377	1.82009	2.8092	2.63837	17.4212	5.41956	10.3311	2.42255	11.0573	-2.1851	0.0207586	RORA	RAR related orphan receptor A%2C transcript variant X2
101748971	635.211	605.85	685.098	2937.22	3032.79	2722.23	642.053	2897.41	-2.1728	3.89362e-290	PIGY	phosphatidylinositol glycan anchor biosynthesis class Y
107052622	2.73013	6.5548	4.39729	17.4212	28.1817	14.4635	4.56074	20.0221	-2.13753	0.00151545	LOC107052622	uncharacterized LOC107052622%2C transcript variant X2
427666	6.37031	4.682	8.79458	33.6811	26.0139	27.8938	6.61563	29.1963	-2.13441	6.43847e-05	C1QTNF8	C1q and tumor necrosis factor related protein 8%2C transcript variant X1
395321	38.2219	28.092	31.6605	148.661	119.23	146.701	32.6581	138.198	-2.0801	2.61182e-18	TULP1	tubby like protein 1%2C transcript variant X1
420322	10.0105	17.7916	5.27675	48.7795	45.5243	42.3573	11.0263	45.5537	-2.05489	2.6371e-06	WISP1	WNT1 inducible signaling pathway protein 1%2C transcript variant X1
395509	3.64018	3.7456	7.03567	19.7441	20.5943	19.629	4.80715	19.9891	-2.04967	0.0015147	PDGFRA	platelet-derived growth factor receptor%2C alpha polypeptide%2C transcript variant X1
112531905	1.82009	8.4276	1.75892	20.9055	16.2587	11.3642	4.0022	16.1761	-2.02387	0.00922901	LOC112531905	uncharacterized LOC112531905
417180	4.55022	0.9364	4.39729	16.2598	11.923	11.3642	3.29464	13.1823	-1.98859	0.0160722	LAMC3	laminin subunit gamma 3
107051763	4.55022	1.8728	2.63837	11.6142	13.0069	11.3642	3.02047	11.9951	-1.98773	0.0194942	LOC107051763	uncharacterized LOC107051763
395156	20.021	17.7916	21.9865	85.9448	66.1187	81.6153	19.933	77.8929	-1.96383	2.48089e-10	CRMP1	collapsin response mediator protein 1%2C transcript variant X1
416251	545.117	571.204	585.719	2242.69	2073.52	2233.57	567.347	2183.26	-1.94387	1.88025e-222	SGCD	sarcoglycan delta%2C transcript variant X10
novel.381	7.28036	3.7456	6.15621	29.0354	19.5104	17.5628	5.72739	22.0362	-1.93615	0.00162187	-	-
395897	28.2114	26.2192	21.107	110.335	85.6291	91.9464	25.1792	95.97	-1.93045	4.74448e-12	TGFBI	transforming growth factor beta induced
425441	6.37031	7.4912	9.67404	36.0039	26.0139	27.8938	7.84518	29.9705	-1.92864	0.00016221	SLC4A8	solute carrier family 4 member 8%2C transcript variant X3
424253	77.3538	74.912	74.754	308.937	270.978	274.806	75.6732	284.907	-1.91161	6.98904e-34	KALRN	kalirin%2C RhoGEF kinase%2C transcript variant X1
107053398	2.73013	5.6184	4.39729	12.7756	10.8391	23.7614	4.24861	15.792	-1.90123	0.0108185	LOC107053398	uncharacterized LOC107053398%2C transcript variant X2
107051855	93.7346	94.5764	113.45	383.267	366.362	367.786	100.587	372.472	-1.88671	1.25175e-42	LOC107051855	uncharacterized LOC107051855
novel.100	1.82009	7.4912	0.879458	11.6142	13.0069	12.3973	3.39691	12.3395	-1.87669	0.032608	-	-
107054880	2.73013	2.8092	2.63837	10.4527	8.6713	10.3311	2.7259	9.81837	-1.84899	0.0462215	LOC107054880	uncharacterized LOC107054880%2C transcript variant X3
417831	36.4018	26.2192	23.7454	123.11	102.972	78.516	28.7888	101.533	-1.81607	1.27903e-10	WIF1	WNT inhibitory factor 1
418893	10.0105	4.682	10.5535	37.1653	26.0139	25.8276	8.41533	29.6689	-1.8091	0.000490039	FREM2	FRAS1 related extracellular matrix protein 2
107053313	5.46027	5.6184	1.75892	11.6142	22.7622	8.26484	4.27919	14.2137	-1.73802	0.0303531	LOC107053313	uncharacterized LOC107053313
396225	40.042	32.774	36.0578	137.047	112.727	113.642	36.2912	121.139	-1.73658	3.97193e-13	ITGA8	integrin subunit alpha 8%2C transcript variant X1
768787	2886.66	3066.71	2879.35	9896.43	9919.97	9585.15	2944.24	9800.52	-1.73515	0	C3H1ORF198	chromosome 3 open reading frame%2C human C1orf198
428089	66.4332	60.866	69.4772	222.992	237.377	191.125	65.5921	217.164	-1.72513	6.13713e-22	SESN3	sestrin 3%2C transcript variant X2
100858958	8.1904	2.8092	5.27675	15.0984	18.4265	19.629	5.42545	17.718	-1.70631	0.0112205	PTCRA	pre T-cell antigen receptor alpha%2C transcript variant X2
107054989	4.55022	5.6184	2.63837	15.0984	16.2587	10.3311	4.269	13.8961	-1.70582	0.0258986	LOC107054989	uncharacterized LOC107054989%2C transcript variant X1
100859120	5180.88	5186.72	4857.25	16229.6	16344.3	16696	5074.95	16423.3	-1.69463	0	AHNAK2	AHNAK nucleoprotein 2%2C transcript variant X1
101750987	3.64018	2.8092	5.27675	10.4527	11.923	15.4966	3.90871	12.6241	-1.68957	0.0348029	LOC101750987	uncharacterized LOC101750987%2C transcript variant X4
396454	2.73013	5.6184	3.51783	10.4527	15.1748	12.3973	3.95545	12.6749	-1.68587	0.0349906	RBP4	retinol binding protein 4
100316022	26.3913	20.6008	20.2275	52.2637	75.8739	86.7809	22.4065	71.6395	-1.68086	2.32433e-07	MIR1653	microRNA 1653
422454	4.55022	5.6184	7.91512	16.2598	22.7622	18.5959	6.02791	19.206	-1.6699	0.00823038	INPP4B	inositol polyphosphate-4-phosphatase type II B%2C transcript variant X4
422728	30.0315	21.5372	33.4194	85.9448	93.2165	86.7809	28.3294	88.6474	-1.64266	3.56152e-09	FGL1	fibrinogen like 1%2C transcript variant X1
novel.89	25.4812	41.2016	33.4194	123.11	84.5452	104.344	33.3674	104	-1.63999	1.14795e-09	-	-
423524	17.2908	17.7916	17.5892	61.5551	42.2726	59.9201	17.5572	54.5826	-1.63584	5.4995e-06	C14ORF39	chromosome 5 open reading frame%2C human C14orf39%2C transcript variant X2
427850	11.8306	12.1732	8.79458	37.1653	28.1817	35.1256	10.9328	33.4909	-1.61687	0.000453327	RELN	reelin%2C transcript variant X1
395772	185.649	176.98	184.686	555.157	588.564	526.884	182.438	556.868	-1.60928	3.21607e-50	KRT7	keratin 7
428867	4.55022	4.682	6.15621	15.0984	15.1748	16.5297	5.12948	15.601	-1.60309	0.0212442	UVS.2L	embryonic protein UVS.2-like
395565	535.106	528.129	431.814	1529.58	1501.22	1492.84	498.35	1507.88	-1.59837	8.91405e-103	VCAN	versican%2C transcript variant X2
415569	4068.81	4196.94	3978.67	12433	12240.6	12371.4	4081.47	12348.3	-1.59739	0	UACA	uveal autoantigen with coiled-coil domains and ankyrin repeats
768482	3.64018	8.4276	5.27675	16.2598	19.5104	16.5297	5.78151	17.4333	-1.59675	0.0164262	NIM1KZ	NIM1 serine/threonine protein kinase Z%2C transcript variant X2
101749752	2208.68	2179	2236.46	6539.93	6356.06	6726.55	2208.05	6540.85	-1.56669	0	LOC101749752	uncharacterized LOC101749752%2C transcript variant X2
417761	36.4018	38.3924	53.647	144.016	106.223	129.138	42.8137	126.459	-1.55874	7.79289e-11	CPED1	cadherin-like and PC-esterase domain containing 1%2C transcript variant X4
112530674	172.908	163.87	139.834	509.862	440.068	446.302	158.871	465.411	-1.55067	1.73955e-36	LOC112530674	E3 ubiquitin-protein ligase Topors-like
423489	827.23	807.176	771.285	2305.41	2380.27	2342.05	801.897	2342.58	-1.54709	1.91577e-181	KIF26A	kinesin family member 26A
112529982	5.46027	4.682	8.79458	22.0669	19.5104	13.4304	6.31228	18.3359	-1.52935	0.0184628	LOC112529982	syntaxin-4-like
427140	87.3643	65.548	98.4993	257.834	204.859	260.343	83.8039	241.012	-1.52132	1.36119e-17	IL31RA	interleukin 31 receptor A%2C transcript variant X1
427301	207.49	242.527	212.829	670.137	604.823	621.93	220.949	632.297	-1.51716	2.27672e-49	SLC44A1	solute carrier family 44 (choline transporter)%2C member 1%2C transcript variant X1
107053744	10.9205	5.6184	7.03567	19.7441	23.8461	23.7614	7.8582	22.4505	-1.51502	0.00810366	LOC107053744	uncharacterized LOC107053744
374068	904.584	972.919	894.409	2671.26	2485.41	2758.39	923.971	2638.35	-1.51434	9.71932e-162	CDH5	cadherin 5%2C transcript variant X1
423636	17.2908	29.0284	14.9508	61.5551	39.0208	72.3174	20.4233	57.6311	-1.50198	6.62006e-05	PLAC9	placenta specific 9
107054446	5.46027	9.364	7.91512	27.874	14.0909	21.6952	7.5798	21.22	-1.48344	0.013748	LOC107054446	uncharacterized LOC107054446
427190	819.04	862.424	879.458	2365.8	2408.45	2386.47	853.641	2386.91	-1.48336	9.83787e-174	OXCT1	3-oxoacid CoA-transferase 1
107051074	10.0105	4.682	13.1919	20.9055	19.5104	37.1918	9.29479	25.8692	-1.47486	0.00901748	LOC107051074	uncharacterized LOC107051074
776703	5.46027	5.6184	13.1919	27.874	13.0069	26.8607	8.09018	22.5806	-1.47323	0.016155	OR14J1L61	olfactory receptor 14J1-like 61
101747595	2548.12	2507.68	2522.29	6941.78	6928.37	6993.09	2526.03	6954.41	-1.46107	0	OIP5-AS1	OIP5 antisense RNA 1
427297	498.704	545.921	506.568	1420.41	1416.67	1411.22	517.064	1416.1	-1.45399	9.27159e-105	HOOK3	hook microtubule tethering protein 3%2C transcript variant X3
100857134	15.4708	16.8552	8.79458	23.2283	37.9369	50.6222	13.7068	37.2625	-1.45239	0.00174472	GADL1	glutamate decarboxylase like 1%2C transcript variant X2
421709	8.1904	10.3004	11.433	9.29133	39.0208	33.0594	9.97458	27.1239	-1.44883	0.0132141	LAMA2	laminin subunit alpha 2
107054413	18.2009	21.5372	13.1919	53.4251	44.4404	45.4566	17.6433	47.7741	-1.43915	0.000130712	LOC107054413	uncharacterized LOC107054413%2C transcript variant X3
107051290	314.875	295.902	299.895	866.416	757.655	835.782	303.558	819.951	-1.43309	1.35676e-57	LOC107051290	uncharacterized LOC107051290%2C transcript variant X2
424819	394.049	377.369	395.756	988.365	1065.49	1080.63	389.058	1044.83	-1.42562	1.07457e-74	CLSTN2	calsyntenin 2
416041	1229.47	1070.3	1099.32	3069.62	3091.32	2961.91	1133.03	3040.95	-1.42405	2.31059e-161	SLC6A6	solute carrier family 6 member 6%2C transcript variant X12
429148	509.625	437.299	584.84	1399.51	1388.49	1316.18	510.588	1368.06	-1.42011	4.51994e-67	LPP	LIM domain containing preferred translocation partner in lipoma%2C transcript variant X2
415987	1728.17	1697.69	1590.06	4521.39	4416.94	4385.53	1671.98	4441.29	-1.40962	3.13382e-247	CARD19	caspase recruitment domain family member 19%2C transcript variant X7
415895	649.772	624.578	669.268	1706.12	1748.35	1705.66	647.873	1720.04	-1.4082	3.63518e-120	NT5DC2	5'-nucleotidase domain containing 2
418123	2158.63	2226.76	2106.3	5678.16	5599.49	5790.56	2163.9	5689.4	-1.39507	0	CREB3L2	cAMP responsive element binding protein 3 like 2%2C transcript variant X2
107053874	33.6716	34.6468	29.0221	97.5589	73.706	83.6815	32.4469	84.9822	-1.38875	4.50918e-07	LOC107053874	uncharacterized LOC107053874%2C transcript variant X3
426765	844.521	804.367	744.901	2253.15	1945.62	2047.62	797.93	2082.13	-1.38352	3.15251e-100	APCDD1	APC down-regulated 1
396332	67.3433	66.4844	57.1648	169.567	147.412	178.727	63.6641	165.235	-1.37739	1.49387e-12	SEMA3D	semaphorin 3D%2C transcript variant X1
112532559	51.8725	69.2936	54.5264	159.114	143.076	150.833	58.5642	151.008	-1.36775	2.04183e-11	LOC112532559	nascent polypeptide-associated complex subunit alpha%2C muscle-specific form-like
777902	4.55022	8.4276	7.91512	25.5512	14.0909	14.4635	6.96431	18.0352	-1.36743	0.0369415	MIR365-2	microRNA 365-2
395599	57.3328	66.4844	89.7047	157.953	201.608	190.091	71.174	183.217	-1.36334	7.84237e-12	SYNM	synemin
424001	508.715	515.956	604.188	1422.73	1338.63	1397.79	542.953	1386.39	-1.35126	1.42589e-76	MAP2	microtubule associated protein 2%2C transcript variant X3
101749793	86.4542	81.4668	74.754	211.378	183.181	222.118	80.8916	205.559	-1.3464	9.60162e-15	LOC101749793	uncharacterized LOC101749793%2C transcript variant X5
423991	222.051	185.407	222.503	530.767	505.103	553.745	209.987	529.872	-1.33444	4.54133e-34	FAM171B	family with sequence similarity 171 member B
419587	679.803	732.264	693.013	1760.71	1719.09	1815.17	701.694	1764.99	-1.3313	9.3286e-109	SELENON	selenoprotein N
novel.118	11.8306	8.4276	11.433	30.1968	23.8461	25.8276	10.5637	26.6235	-1.32982	0.00864925	-	-
107053315	355.827	439.171	364.975	941.908	982.025	988.682	386.658	970.872	-1.32971	2.26754e-54	LOC107053315	uncharacterized LOC107053315
101749214	31.8516	27.1556	28.1427	90.5905	57.4474	71.2843	29.0499	73.1074	-1.32876	1.23123e-05	LOC101749214	uncharacterized LOC101749214
423722	418.62	378.305	393.997	998.818	957.095	1020.71	396.974	992.207	-1.32148	2.08233e-63	ZCCHC24	zinc finger CCHC-type containing 24
417480	1235.84	1193.91	1046.56	2972.06	2765.06	2939.19	1158.77	2892.1	-1.32005	7.24464e-119	WBSCR17	Williams-Beuren syndrome chromosome region 17%2C transcript variant X1
107054844	145.607	167.616	134.557	391.397	338.181	387.415	149.26	372.331	-1.32002	1.55957e-23	LOC107054844	uncharacterized LOC107054844%2C transcript variant X2
427401	53.6926	72.1028	63.321	156.791	154.999	158.065	63.0388	156.619	-1.31392	2.74765e-11	KIAA1161	KIAA1161%2C transcript variant X1
425481	30.9415	29.9648	29.9016	66.2007	82.3773	76.4498	30.2693	75.0093	-1.31066	4.84545e-06	COL23A1	collagen type XXIII alpha 1 chain%2C transcript variant X2
421507	73.7136	55.2476	58.9237	157.953	163.671	144.635	62.6283	155.419	-1.31032	6.03711e-11	GREM2	gremlin 2%2C DAN family BMP antagonist%2C transcript variant X1
107055012	87.3643	68.3572	87.9458	197.441	218.95	188.025	81.2224	201.472	-1.30872	1.30853e-13	LOC107055012	uncharacterized LOC107055012%2C transcript variant X2
395475	22.7511	16.8552	21.107	53.4251	45.5243	51.6553	20.2378	50.2016	-1.30871	0.000241236	KANK1	KN motif and ankyrin repeat domains 1%2C transcript variant X2
107050845	46.4123	19.6644	30.781	60.3936	68.2865	110.542	32.2859	79.7408	-1.30635	0.000116136	LOC107050845	uncharacterized LOC107050845
112530990	169.268	170.425	203.155	442.5	470.418	428.739	180.949	447.219	-1.30394	3.14769e-28	LOC112530990	cyclin-dependent kinase 16-like%2C transcript variant X1
417142	29.1214	38.3924	27.2632	88.2676	79.1256	65.0856	31.5923	77.493	-1.29442	8.6366e-06	LOC417142	uncharacterized LOC417142
novel.450	48.2324	36.5196	52.7675	119.626	112.727	105.377	45.8398	112.577	-1.29263	4.58883e-08	-	-
426868	831.781	806.24	741.383	1912.85	1974.89	1931.91	793.135	1939.88	-1.29098	8.71229e-108	GOLGB1	golgin B1%2C transcript variant X1
112530473	38.2219	25.2828	29.0221	85.9448	70.4543	70.2512	30.8423	75.5501	-1.28991	1.09955e-05	LOC112530473	very large A-kinase anchor protein-like%2C transcript variant X1
novel.255	54.6027	40.2652	41.3345	92.9133	110.559	127.072	45.4008	110.181	-1.28161	1.64369e-07	-	-
420923	1276.79	1304.4	1359.64	3176.47	3185.62	3198.49	1313.61	3186.86	-1.27836	8.63867e-176	DAP	death associated protein
novel.222	29.1214	29.0284	31.6605	65.0393	83.4613	69.2181	29.9368	72.5729	-1.27763	1.25416e-05	-	-
396209	314.875	316.503	265.596	786.279	690.452	688.048	298.992	721.593	-1.27112	2.61918e-38	NFIB	nuclear factor I B%2C transcript variant X10
112532064	11.8306	8.4276	7.91512	23.2283	23.8461	20.6621	9.3911	22.5788	-1.26523	0.0219925	LOC112532064	protein FAM71B-like
404746	230.241	214.435	230.418	573.74	508.355	537.215	225.032	539.77	-1.26106	3.62394e-33	ST6GALNAC3	ST6 N-acetylgalactosaminide alpha-2%2C6-sialyltransferase 3
414849	1647.18	1655.55	1646.35	4025.47	3811.04	4019.81	1649.69	3952.11	-1.2604	1.30215e-197	CDH13	cadherin 13%2C transcript variant X4
112531859	130.136	114.241	138.954	335.649	264.475	318.196	127.777	306.107	-1.25851	1.12452e-17	LOC112531859	uncharacterized LOC112531859
423030	184.739	210.69	142.472	414.626	437.901	431.838	179.3	428.121	-1.25821	5.59668e-22	PARVA	parvin alpha%2C transcript variant X2
424761	5.46027	9.364	16.7097	20.9055	17.3426	37.1918	10.5113	25.1466	-1.25814	0.0306668	ARHGEF4	Rho guanine nucleotide exchange factor 4
427788	37.3118	58.0568	54.5264	106.85	125.734	125.006	49.965	119.197	-1.25602	8.45898e-08	MYH1E	myosin%2C heavy chain 1E%2C skeletal muscle
395829	72.8036	56.184	63.321	155.63	169.09	134.304	64.1028	153.008	-1.25344	6.40319e-10	WNT9A	Wnt family member 9A
novel.114	35.4917	40.2652	36.9372	73.1692	96.4682	98.145	37.5647	89.2608	-1.25184	2.33825e-06	-	-
415588	1404.2	1298.79	1246.19	3206.67	3073.98	3090.02	1316.39	3123.55	-1.24659	1.3901e-139	MAP1A	microtubule associated protein 1A%2C transcript variant X1
422443	2176.83	2130.31	2100.15	5218.24	4999	4962.01	2135.76	5059.75	-1.24406	1.96965e-231	SETD7	SET domain containing lysine methyltransferase 7%2C transcript variant X1
419921	399.51	426.062	397.515	1016.24	938.668	931.861	407.695	962.256	-1.23863	8.47704e-55	MDFI	MyoD family inhibitor%2C transcript variant X1
373965	433.181	397.97	397.515	962.814	862.794	1070.3	409.555	965.302	-1.23754	3.92716e-44	CALD1	caldesmon 1
374156	10.9205	13.1096	7.91512	23.2283	26.0139	25.8276	10.6484	25.0233	-1.2373	0.0176487	DKK1	dickkopf WNT signaling pathway inhibitor 1
101748060	22.7511	20.6008	14.9508	45.2952	42.2726	49.5891	19.4342	45.719	-1.23715	0.000980228	LOC101748060	uncharacterized LOC101748060
423915	325.796	314.63	330.676	790.924	744.648	752.101	323.701	762.558	-1.23535	4.19557e-46	ATRNL1	attractin like 1%2C transcript variant X5
420757	435.001	483.182	403.671	987.204	1026.47	1094.06	440.618	1035.91	-1.2351	9.26159e-52	ITGA9	integrin subunit alpha 9
101751314	8.1904	12.1732	7.91512	23.2283	16.2587	26.8607	9.42624	22.1159	-1.23452	0.0300651	LOC101751314	uncharacterized LOC101751314
416327	271.193	256.573	291.101	671.298	610.243	636.393	272.956	639.311	-1.22645	9.14078e-37	SLC22A4	solute carrier family 22 member 4
100315872	7.28036	10.3004	12.3124	23.2283	30.3495	16.5297	9.96439	23.3692	-1.22616	0.0282924	MIR1579	microRNA 1579
416950	1342.32	1391.49	1324.46	3167.18	3031.7	3277.01	1352.76	3158.63	-1.22386	5.41479e-147	SPECC1L	sperm antigen with calponin homology and coiled-coil domains 1 like
112533159	161.988	133.905	145.111	299.645	371.782	354.355	147.001	341.927	-1.21882	8.75117e-19	LOC112533159	uncharacterized LOC112533159
424906	3338.04	3443.14	3450.99	7935.96	8022.04	7838.17	3410.73	7932.05	-1.21753	0	CCDC50	coiled-coil domain containing 50%2C transcript variant X1
421419	2148.62	2258.6	2274.28	5096.29	5093.3	5265.74	2227.16	5151.78	-1.21	8.63967e-222	LOC421419	uncharacterized LOC421419%2C transcript variant X1
421544	263.913	285.602	240.972	598.129	625.417	603.334	263.495	608.96	-1.20984	2.36153e-34	CAPN9	calpain 9
419857	389.499	367.069	364.975	875.708	811.85	905	373.848	864.186	-1.20914	2.54029e-47	PLXNA2	plexin A2%2C transcript variant X2
424517	44.5922	47.7564	56.2853	116.142	122.482	105.377	49.5446	114.667	-1.20862	1.2731e-07	KYAT3	kynurenine aminotransferase 3%2C transcript variant X6
novel.12	10.0105	9.364	10.5535	31.3582	14.0909	23.7614	9.97599	23.0702	-1.20517	0.0331874	-	-
107049775	9.10045	8.4276	8.79458	16.2598	17.3426	26.8607	8.77421	20.1544	-1.20403	0.0426536	LOC107049775	uncharacterized LOC107049775%2C transcript variant X2
417445	49.1424	55.2476	35.1783	99.8818	126.818	94.0126	46.5228	106.904	-1.20299	1.82556e-06	MAP2K6	mitogen-activated protein kinase kinase 6%2C transcript variant X1
419263	13.6507	8.4276	8.79458	22.0669	31.4335	17.5628	10.2909	23.6877	-1.2016	0.0303092	STMN3	stathmin 3%2C transcript variant X1
423003	17.2908	8.4276	16.7097	38.3267	18.4265	40.2911	14.1427	32.3481	-1.18993	0.0167229	GCHFR	GTP cyclohydrolase I feedback regulator
416097	806.299	809.049	820.535	1954.66	1790.62	1780.04	811.961	1841.78	-1.18077	6.73834e-88	GXYLT2	glucoside xylosyltransferase 2%2C transcript variant X1
novel.298	20.931	17.7916	17.5892	37.1653	27.0978	63.0194	18.7706	42.4275	-1.18076	0.00565856	-	-
107049581	14.5607	14.9824	29.9016	46.4566	47.6921	40.2911	19.8149	44.8133	-1.17125	0.00343466	LOC107049581	uncharacterized LOC107049581
107057631	50.9625	63.6752	60.6826	112.657	143.076	138.436	58.4401	131.39	-1.17095	6.05745e-08	LOC107057631	uncharacterized LOC107057631
415832	4123.41	4042.44	4071.01	9650.21	8858.82	9019.01	4078.95	9176.01	-1.16933	6.7243e-249	SLC7A5	solute carrier family 7 member 5
421610	1388.73	1428.01	1394.82	3166.02	2980.76	3320.4	1403.85	3155.73	-1.16894	1.55827e-125	UTRN	utrophin%2C transcript variant X2
423875	526.006	489.737	564.612	1279.88	1124.02	1148.81	526.785	1184.24	-1.16703	1.15417e-51	NEURL1	neuralized E3 ubiquitin protein ligase 1%2C transcript variant X1
422380	1254.04	1312.83	1223.33	2877.99	2767.23	2847.24	1263.4	2830.82	-1.16422	6.28144e-131	NRK	Nik related kinase%2C transcript variant X2
107050031	27.3013	33.7104	22.8659	52.2637	56.3634	78.516	27.9592	62.3811	-1.16373	0.000390489	LOC107050031	plectin-like
107053930	38.2219	34.6468	41.3345	80.1377	82.3773	92.9795	38.0677	85.1648	-1.16177	1.05399e-05	LOC107053930	uncharacterized LOC107053930
415305	7.28036	12.1732	14.0713	18.5827	30.3495	25.8276	11.175	24.9199	-1.15857	0.0307613	ZP3L1	zona pellucida sperm-binding protein 3-like
418545	906.404	853.06	920.793	2030.16	1962.97	1976.33	893.419	1989.82	-1.15452	1.5174e-96	CBS	cystathionine-beta-synthase%2C transcript variant X1
423461	9462.64	9461.38	8947.61	20550.1	20637.7	20823.3	9290.54	20670.4	-1.15393	0	DYNC1H1	dynein cytoplasmic 1 heavy chain 1
100857609	16.3808	14.046	16.7097	38.3267	29.2656	37.1918	15.7122	34.9281	-1.15071	0.00734058	LOC100857609	1-phosphatidylinositol-4%2C5-bisphosphate phosphodiesterase gamma-1-like
373909	515.085	401.715	506.568	1066.18	992.864	1102.32	474.456	1053.79	-1.15031	2.31855e-39	EDNRB2	endothelin receptor B subtype 2%2C transcript variant X3
769155	18.2009	16.8552	21.9865	44.1338	42.2726	40.2911	19.0142	42.2325	-1.14842	0.00280462	LOC769155	uncharacterized LOC769155%2C transcript variant X4
414842	102.835	89.8944	92.3431	197.441	216.782	216.952	95.0242	210.392	-1.14749	2.9527e-12	CDH6	cadherin 6
418632	164.718	145.142	158.302	363.523	355.523	318.196	156.054	345.748	-1.14603	1.06399e-18	GPM6B	glycoprotein M6B%2C transcript variant X13
418770	106.475	103.94	68.5977	188.149	220.034	206.621	93.0044	204.935	-1.14292	5.15867e-10	NALCN	sodium leak channel%2C non-selective%2C transcript variant X1
395168	1124.82	1161.14	1102.84	2432.01	2522.26	2520.78	1129.6	2491.68	-1.14193	2.06567e-117	FAT1	FAT atypical cadherin 1%2C transcript variant X8
422660	2361.57	2311.03	2293.63	5179.92	5121.49	5056.02	2322.08	5119.14	-1.14037	3.23744e-218	UGT2A1	UDP glucuronosyltransferase 2 family%2C polypeptide A1%2C complex locus%2C transcript variant X1
420984	2113.12	2173.38	2086.08	4862.85	4502.57	4652.07	2124.19	4672.5	-1.13717	9.18583e-172	SLC39A6	solute carrier family 39 member 6%2C transcript variant X1
418085	195.66	191.025	187.325	437.854	419.474	404.977	191.337	420.768	-1.13634	3.12119e-23	GLT8D2	glycosyltransferase 8 domain containing 2
107052570	22.7511	33.7104	22.8659	49.9409	58.5313	65.0856	26.4425	57.8526	-1.13459	0.000672483	LOC107052570	uncharacterized LOC107052570
107052156	42.7721	61.8024	44.8524	111.496	112.727	103.311	49.8089	109.178	-1.13384	1.80968e-06	LOC107052156	uncharacterized LOC107052156
112533251	19.1109	8.4276	7.91512	32.5196	20.5943	24.7945	11.8179	25.9695	-1.13371	0.0377702	LOC112533251	uncharacterized LOC112533251%2C transcript variant X4
novel.29	110.115	128.287	137.195	250.866	296.992	275.839	125.199	274.566	-1.13329	2.46247e-14	-	-
novel.133	70.9835	57.1204	49.2497	133.563	128.986	126.039	59.1178	129.529	-1.13212	1.66965e-07	-	-
386583	12100.9	12007.5	11764.5	26143.5	25842.6	26504.3	11957.6	26163.5	-1.12973	0	MMP2	matrix metallopeptidase 2
novel.75	10.9205	14.9824	12.3124	23.2283	24.93	35.1256	12.7384	27.7613	-1.12902	0.0224769	-	-
424108	704.374	871.788	721.156	1644.57	1669.23	1702.56	765.773	1672.12	-1.12778	2.4345e-57	ABI2	abl interactor 2%2C transcript variant X1
432368	44.5922	48.6928	43.9729	98.7204	93.2165	107.443	45.7526	99.7933	-1.12652	2.83896e-06	SNAI2	snail family transcriptional repressor 2
423787	1996.64	2107.84	2057.05	4420.35	4436.45	4582.86	2053.84	4479.89	-1.1255	5.33821e-180	ACTA2	actin%2C alpha 2%2C smooth muscle%2C aorta%2C transcript variant X2
373945	10.0105	9.364	11.433	19.7441	18.4265	28.927	10.2691	22.3658	-1.12503	0.0433841	ABCA1	ATP-binding cassette%2C sub-family A (ABC1)%2C member 1
107052318	42.7721	37.456	32.54	90.5905	74.79	80.5822	37.5893	81.9875	-1.12482	3.34773e-05	LOC107052318	uncharacterized LOC107052318
418263	133.777	147.951	138.075	318.228	257.971	335.759	139.934	303.986	-1.1199	1.03869e-14	TSPAN9	tetraspanin 9%2C transcript variant X2
101748546	272.103	342.722	275.27	663.169	633.005	636.393	296.699	644.189	-1.11946	2.02009e-28	LOC101748546	uncharacterized LOC101748546
770441	175.639	171.361	175.012	342.618	384.789	402.911	174.004	376.773	-1.11588	1.82895e-19	RNF32	ring finger protein 32
395657	3168.77	3307.36	3144.94	6965.01	6883.93	6996.19	3207.03	6948.38	-1.11571	2.37021e-249	SPON1	spondin 1%2C transcript variant X1
421216	1736.36	1712.67	1623.48	3659.62	3656.04	3664.43	1690.84	3660.03	-1.11444	5.55869e-153	SPTBN1	spectrin beta%2C non-erythrocytic 1%2C transcript variant X1
421244	20.021	17.7916	18.4686	38.3267	37.9369	45.4566	18.7604	40.5734	-1.11419	0.0044153	SLC24A3	solute carrier family 24 member 3%2C transcript variant X2
374263	260.273	251.891	240.092	550.511	523.53	552.711	250.752	542.251	-1.11303	2.50774e-28	PC	pyruvate carboxylase
101750687	539.656	573.076	542.626	1226.46	1167.37	1179.81	551.786	1191.21	-1.11023	4.37935e-58	LOC101750687	uncharacterized LOC101750687
novel.236	102.835	134.842	122.245	249.704	295.908	230.383	119.974	258.665	-1.10857	3.85999e-12	-	-
422341	495.064	478.5	482.823	1087.09	987.444	1050.67	485.462	1041.73	-1.10113	2.62973e-49	CAPN6	calpain 6%2C transcript variant X1
395119	1266.78	1294.1	1300.72	2651.51	2795.41	2824.51	1287.2	2757.14	-1.09939	1.80994e-116	ARVCF	armadillo repeat gene deleted in velocardiofacial syndrome%2C transcript variant X6
107052867	9.10045	12.1732	18.4686	33.6811	23.8461	27.8938	13.2474	28.4737	-1.09843	0.0272348	LOC107052867	uncharacterized LOC107052867
422069	135.597	118.923	105.535	247.382	299.16	224.184	120.018	256.908	-1.09829	1.19725e-11	MTR	5-methyltetrahydrofolate-homocysteine methyltransferase%2C transcript variant X3
424451	510.535	480.373	498.653	1130.06	1040.56	1012.44	496.52	1061.02	-1.09438	8.14288e-48	FAM129A	family with sequence similarity 129 member A%2C transcript variant X1
423394	3014.98	3083.56	3003.35	6502.77	6440.61	6454.84	3033.96	6466.07	-1.09177	1.1769e-245	GALC	galactosylceramidase%2C transcript variant X1
101750635	17278.1	17592.1	16727.3	36989.9	37287.7	35672.1	17199.2	36649.9	-1.09149	0	NDAHNAKL	neuroblast differentiation-associated protein AHNAK-like
423924	1279.52	1245.41	1298.08	2709.58	2755.31	2681.94	1274.34	2715.61	-1.09121	6.27518e-120	RAB11FIP2	RAB11 family interacting protein 2
424964	1667.2	1619.03	1574.23	3592.26	3380.72	3381.35	1620.16	3451.45	-1.09079	2.60382e-130	ATP11B	ATPase phospholipid transporting 11B (putative)%2C transcript variant X10
107051871	30.9415	32.774	29.9016	81.2991	55.2795	63.0194	31.2057	66.5327	-1.09012	0.00038315	KCTD12	potassium channel tetramerization domain containing 12
421259	340.357	420.443	388.721	799.054	790.172	854.378	383.174	814.535	-1.08887	4.98207e-34	MACROD2	MACRO domain containing 2%2C transcript variant X4
112531627	212.95	181.662	189.963	383.267	435.733	423.573	194.858	414.191	-1.08856	6.57753e-20	LOC112531627	small nucleolar RNA SNORA31
424354	1488.83	1622.78	1407.13	3222.93	3098.91	3280.11	1506.25	3200.65	-1.08812	9.26419e-101	ASPM	abnormal spindle microtubule assembly%2C transcript variant X1
423682	1047.46	1068.43	1043.92	2141.65	2226.36	2342.05	1053.27	2236.69	-1.08729	4.34585e-92	PRKG1	protein kinase%2C cGMP-dependent%2C type I%2C transcript variant X1
395488	30.0315	28.092	33.4194	69.685	70.4543	54.7546	30.5143	64.9646	-1.08695	0.000385095	MARCO	macrophage receptor with collagenous structure
112530429	677.073	721.028	664.87	1421.57	1468.7	1485.61	687.657	1458.63	-1.08574	5.14822e-66	LOC112530429	uncharacterized LOC112530429
771738	1437.87	1562.85	1403.62	3221.77	3059.88	3061.09	1468.11	3114.25	-1.08512	9.74159e-109	ATOH8	atonal bHLH transcription factor 8
415395	180.189	179.789	160.941	335.649	396.712	369.852	173.639	367.404	-1.08294	9.89984e-18	THSD4	thrombospondin type 1 domain containing 4%2C transcript variant X2
428142	20.021	14.046	20.2275	46.4566	37.9369	30.9932	18.0982	38.4622	-1.08165	0.00915144	RIMS4	regulating synaptic membrane exocytosis 4
419528	61.883	71.1664	76.5129	156.791	137.657	148.767	69.8541	147.738	-1.07941	4.52961e-08	NEFL	neurofilament%2C light polypeptide
423967	1363.25	1371.83	1378.11	2938.38	2933.07	2803.85	1371.06	2891.77	-1.07628	3.56356e-121	LOC423967	uncharacterized LOC423967%2C transcript variant X2
101748824	13.6507	16.8552	10.5535	32.5196	24.93	28.927	13.6865	28.7922	-1.07476	0.0254312	LOC101748824	uncharacterized LOC101748824
772196	2624.57	2579.78	2509.97	5386.65	5448.83	5406.24	2571.44	5413.91	-1.07429	9.85469e-203	PGRMC1	progesterone receptor membrane component 1
422165	1515.22	1709.87	1630.52	3462.18	3490.2	3235.69	1618.54	3396.02	-1.06901	1.30823e-102	AR	androgen receptor
420646	767.168	732.264	742.263	1495.9	1542.41	1640.57	747.232	1559.63	-1.06223	5.32823e-65	TBC1D5	TBC1 domain family member 5%2C transcript variant X1
419416	1334.13	1260.39	1254.99	2759.52	2559.12	2716.03	1283.17	2678.23	-1.06143	1.57984e-99	DVL1	dishevelled segment polarity protein 1%2C transcript variant X1
418966	3687.5	3767.14	3827.4	7795.42	7886.55	7833.01	3760.68	7838.33	-1.0595	1.72378e-260	KDELC2	KDEL motif containing 2%2C transcript variant X2
101747453	25.4812	25.2828	8.79458	36.0039	36.853	50.6222	19.8529	41.1597	-1.05934	0.0162145	GPRC5B	G protein-coupled receptor class C group 5 member B%2C transcript variant X1
424770	137.417	158.252	138.954	304.291	265.559	334.726	144.874	301.525	-1.05893	1.19147e-13	GPC1	glypican 1
421753	178.369	161.997	157.423	289.193	398.88	347.123	165.93	345.065	-1.05794	5.36007e-14	SLC16A10	solute carrier family 16 member 10%2C transcript variant X1
421417	925.515	884.898	953.333	1976.73	1928.28	1847.19	921.249	1917.4	-1.05653	1.22162e-77	BRE	brain and reproductive organ-expressed (TNFRSF1A modulator)%2C transcript variant X1
421141	255.723	240.655	237.454	493.602	500.768	525.851	244.61	506.74	-1.05144	3.03207e-24	CLVS1	clavesin 1
428510	89.1844	111.432	94.9815	229.96	182.097	200.422	98.5325	204.16	-1.05065	1.20784e-09	DNAH5L	dynein axonemal heavy chain 5-like
101748127	12.7406	20.6008	25.5043	36.0039	48.7761	37.1918	19.6152	40.6573	-1.05029	0.0107463	LOC101748127	uncharacterized LOC101748127
770629	144.697	153.57	167.977	322.874	316.502	326.461	155.414	321.946	-1.05009	8.82304e-16	RANBP3L	RAN binding protein 3 like%2C transcript variant X2
428609	129.226	117.986	107.294	245.059	260.139	227.283	118.169	244.16	-1.0471	7.94727e-12	NOX3	NADPH oxidase 3%2C transcript variant X4
428865	1832.83	1928.05	1868.85	3726.98	3961.7	3932	1876.58	3873.56	-1.0461	2.3302e-134	ARHGAP1	Rho GTPase activating protein 1%2C transcript variant X1
420743	633.391	588.995	591.875	1321.69	1216.15	1207.7	604.754	1248.51	-1.04502	6.35157e-51	DPY19L1	dpy-19 like 1%2C transcript variant X3
422467	405.88	461.645	430.935	889.645	890.976	890.537	432.82	890.386	-1.0411	5.06815e-39	SLC10A7	solute carrier family 10 member 7%2C transcript variant X4
421914	1049.28	1182.67	1097.56	2262.44	2235.03	2347.22	1109.84	2281.56	-1.0403	2.02979e-81	PXDN	peroxidasin%2C transcript variant X1
418212	635.211	617.087	555.818	1238.07	1283.35	1194.27	602.705	1238.56	-1.03955	1.51824e-48	ITPR2	inositol 1%2C4%2C5-trisphosphate receptor type 2%2C transcript variant X2
107051792	37.3118	30.9012	30.781	87.1062	56.3634	59.9201	32.998	67.7966	-1.0352	0.000859063	LOC107051792	uncharacterized LOC107051792%2C transcript variant X2
101751749	270.283	267.81	262.958	528.444	609.159	503.122	267.017	546.908	-1.03429	1.2105e-22	LOC101751749	phosphoribosylformylglycinamidine synthase-like%2C transcript variant X4
112530305	110.115	82.4032	106.414	188.149	212.447	211.787	99.6443	204.128	-1.03418	1.61122e-09	LOC112530305	uncharacterized LOC112530305
420386	17.2908	13.1096	13.1919	31.3582	21.6782	36.1587	14.5308	29.7317	-1.03397	0.0305037	ADCYAP1R1	ADCYAP receptor type I%2C transcript variant X2
416113	424.991	493.483	466.992	972.105	920.242	944.258	461.822	945.535	-1.03382	6.66252e-39	LMCD1	LIM and cysteine rich domains 1
101750578	40.952	43.0744	39.5756	82.4605	88.8808	81.6153	41.2007	84.3189	-1.03379	6.6932e-05	LOC101750578	uncharacterized LOC101750578%2C transcript variant X3
107055169	19.1109	18.728	14.9508	34.8425	33.6013	39.258	17.5966	35.9006	-1.03136	0.0135498	LOC107055169	uncharacterized LOC107055169
418015	1595.31	1696.76	1679.77	3357.65	3387.23	3410.28	1657.28	3385.05	-1.03052	1.59765e-126	SYNGR1	synaptogyrin 1%2C transcript variant X1
395984	11559.4	11371.6	11435.6	22977.5	23581.6	23491.8	11455.5	23350.3	-1.02747	0	HDLBP	high density lipoprotein binding protein%2C transcript variant X3
novel.137	21.8411	16.8552	22.8659	45.2952	41.1887	39.258	20.5207	41.914	-1.02692	0.00758336	-	-
101751890	23.6612	25.2828	21.9865	51.1023	48.7761	44.4235	23.6435	48.1006	-1.02428	0.00374409	LOC101751890	uncharacterized LOC101751890
373939	314.875	300.584	262.958	558.641	573.39	650.856	292.806	594.296	-1.02316	6.79243e-23	VAV3	vav 3 guanine nucleotide exchange factor%2C transcript variant X4
422374	91.0045	91.7672	105.535	192.795	203.776	189.058	96.1022	195.21	-1.02126	1.29983e-09	KIAA1210	KIAA1210%2C transcript variant X4
422685	21.8411	32.774	27.2632	55.748	50.9439	58.887	27.2928	55.193	-1.01763	0.00230044	PRSS12	protease%2C serine 12
112530700	254.812	242.527	232.177	512.184	472.586	489.692	243.172	491.487	-1.01501	5.14547e-22	SLC5A3	solute carrier family 5 member 3%2C transcript variant X2
768612	293.944	322.121	325.4	627.165	642.76	632.261	313.822	634.062	-1.01467	5.42816e-28	TCF4Z	transcription factor 4-Z%2C transcript variant X2
417129	826.32	868.042	802.066	1661.99	1697.41	1680.86	832.143	1680.09	-1.01424	7.95473e-68	QSOX2	quiescin sulfhydryl oxidase 2%2C transcript variant X1
112533556	49.1424	46.82	36.9372	83.622	99.7199	84.7147	44.2999	89.3522	-1.01409	8.48705e-05	LOC112533556	uncharacterized LOC112533556
422342	2441.65	2408.42	2446.65	4747.87	4987.08	4994.03	2432.24	4909.66	-1.01362	5.02909e-161	PAK3	p21 (RAC1) activated kinase 3%2C transcript variant X2
416456	560.587	485.991	529.434	1083.6	1037.3	1061	525.338	1060.63	-1.01293	6.04649e-42	GPR146	G protein-coupled receptor 146%2C transcript variant X5
416473	1623.52	1644.32	1580.39	3224.09	3260.41	3290.44	1616.07	3258.31	-1.01203	1.55016e-123	IQCE	IQ motif containing E%2C transcript variant X3
420051	188.379	177.916	187.325	399.527	377.202	340.925	184.54	372.551	-1.0118	1.82317e-16	CTXN1	cortexin 1
107054990	17.2908	32.774	27.2632	46.4566	58.5313	50.6222	25.776	51.87	-1.01098	0.00471154	LOC107054990	uncharacterized LOC107054990%2C transcript variant X2
416470	1305.91	1392.43	1365.8	2787.4	2730.38	2657.15	1354.71	2724.97	-1.00799	5.95746e-99	TTYH3	tweety family member 3%2C transcript variant X4
107050047	73.7136	57.1204	72.995	144.016	126.818	139.469	67.943	136.768	-1.00738	9.95293e-07	LOC107050047	uncharacterized LOC107050047%2C transcript variant X2
415797	46.4123	46.82	62.4415	127.756	87.7969	98.145	51.8913	104.566	-1.00636	5.86018e-05	CDH11	cadherin 11
423911	64.6132	62.7388	61.5621	135.886	130.069	113.642	62.9713	126.532	-1.00527	1.85211e-06	ABLIM1	actin binding LIM protein 1
107053492	17.2908	22.4736	24.6248	37.1653	36.853	54.7546	21.4631	42.9243	-1.00258	0.0106228	LOC107053492	uncharacterized LOC107053492
768684	50.9625	62.7388	46.6113	99.8818	95.3843	125.006	53.4375	106.757	-1.0022	3.07026e-05	CAPN14	calpain 14
100858023	81.904	85.2124	115.209	171.89	202.692	191.125	94.1085	188.569	-1.00163	4.4355e-08	NPS	neuropeptide S%2C transcript variant X3
420664	445.922	384.86	408.069	879.192	785.837	816.153	412.95	827.061	-1.00105	2.37274e-31	GPD1L	glycerol-3-phosphate dehydrogenase 1-like%2C transcript variant X2
420475	2011.2	1945.84	2006.92	3929.07	3942.19	4064.24	1987.99	3978.5	-1.00099	3.05602e-139	SVIL	supervillin%2C transcript variant X10
107051391	107.385	114.241	106.414	210.216	223.286	222.118	109.347	218.54	-1.00004	1.68338e-10	LOC107051391	uncharacterized LOC107051391
