# Supplementary material for: Transcriptomic Analysis of the Chicken MDA5 Response Genes
Source: Genes (Basel). 2020 Mar 13;11(3):308. doi: 10.3390/genes11030308 (PMC7140832; doi:10.3390/genes11030308)
Supplement: Supplementary file 1 [file genes-11-00308-s001.zip › Supplementary materials/Supplementary table S4.xlsx]

## Sheet: upregulated
Differentially expressed genes in Poly(I:C) compared with control
Gene ID	Poly(I:C)-1	Poly(I:C)-2	Poly(I:C)-3	Control-1	Control-2	Control-3	Poly(I:C)	Control	log2FoldChange	padj	Gene Name	Gene Description
404774	8.47665	6.56131	5.42006	0	0	0	6.81934	0	5.11235	0.0024048	SNTB1	syntrophin beta 1
107052884	6.59295	7.49864	5.42006	0	0	0	6.50389	0	5.04426	0.00304313	LOC107052884	uncharacterized LOC107052884
426897	13.1859	7.49864	15.3568	0	1.06323	0	12.0138	0.35441	4.96937	0.00114566	LOC426897	keratin%2C type II cuticular Hb4-like%2C transcript variant X1
107052666	15.0696	4.68665	8.1301	1.13839	0	0	9.29545	0.379463	4.59758	0.00451167	LOC107052666	uncharacterized LOC107052666
426899	18.837	11.248	17.1635	0	2.12646	0	15.7495	0.708819	4.46573	0.000717942	FAIM2	Fas apoptotic inhibitory molecule 2
107053730	17.8952	11.248	16.2602	0	2.12646	0	15.1344	0.708819	4.40823	0.000895813	LOC107053730	uncharacterized LOC107053730%2C transcript variant X1
112532187	21.6626	20.6213	19.8736	1.13839	1.06323	1.01528	20.7191	1.0723	4.27476	5.82764e-05	LOC112532187	uncharacterized LOC112532187
395313	16.0115	13.1226	11.7435	0	2.12646	0	13.6258	0.708819	4.25601	0.00160572	MX1	MX dynamin like GTPase 1
100858799	2.82555	10.3106	8.1301	0	0	1.01528	7.08876	0.338426	4.20812	0.0143149	UNC13B	unc-13 homolog B%2C transcript variant X12
395529	15.0696	10.3106	9.93678	0	1.06323	1.01528	11.7723	0.692835	4.05026	0.00340882	LEFTY2	left-right determination factor 2%2C transcript variant X1
112531049	11.3022	12.1853	9.93678	0	0	2.03055	11.1414	0.676851	3.97716	0.00471423	LOC112531049	butyrophilin subfamily 3 member A2-like%2C transcript variant X2
396543	7.5348	6.56131	3.61338	1.13839	0	0	5.90316	0.379463	3.94162	0.0262136	WNT8A	Wnt family member 8A
novel.428	17.8952	27.1826	16.2602	0	0	4.06111	20.446	1.3537	3.85529	0.000109584	-	-
428650	16.9533	14.9973	12.6468	1.13839	1.06323	1.01528	14.8658	1.0723	3.79517	0.000819405	RSAD2	radical S-adenosyl methionine domain containing 2
395440	16.9533	9.3733	17.1635	0	1.06323	2.03055	14.4967	1.03126	3.77053	0.00115525	LRRC17	leucine rich repeat containing 17%2C transcript variant X1
422905	50.8599	15.9346	31.617	2.27678	2.12646	3.04583	32.8039	2.48302	3.71744	1.30179e-06	SPON2	spondin 2%2C transcript variant X2
112532105	259.009	258.703	264.68	27.3214	18.0749	15.2291	260.797	20.2085	3.70357	2.51702e-51	LOC112532105	uncharacterized LOC112532105
112532104	145.987	133.101	94.8511	11.3839	10.6323	8.12221	124.646	10.0461	3.63891	1.59641e-23	LOC112532104	uncharacterized LOC112532104
419613	148.812	106.856	160.795	17.0759	10.6323	8.12221	138.821	11.9435	3.55532	2.43571e-25	RSPO1	R-spondin 1%2C transcript variant X3
427984	7.5348	9.3733	8.1301	1.13839	0	1.01528	8.34607	0.717889	3.54691	0.0168124	KCNJ15	potassium voltage-gated channel subfamily J member 15%2C transcript variant X4
100858897	18.837	7.49864	9.93678	0	1.06323	2.03055	12.0908	1.03126	3.50901	0.00417492	TCEA3	transcription elongation factor A3%2C transcript variant X1
420838	22.6044	15.9346	9.93678	3.41517	0	1.01528	16.1586	1.47682	3.48871	0.000824775	CD83	CD83 molecule
424038	12.2441	20.6213	9.93678	0	2.12646	2.03055	14.2674	1.38567	3.33074	0.00184943	S100B	S100 calcium binding protein B%2C transcript variant X1
423790	285.381	243.706	245.71	19.3526	38.2762	20.3055	258.265	25.9781	3.31086	5.76131e-45	IFIT5	interferon induced protein with tetratricopeptide repeats 5
107051815	13.1859	2.81199	11.7435	2.27678	0	1.01528	9.24712	1.09735	3.10199	0.0208349	LOC107051815	uncharacterized LOC107051815
107052904	14.1278	18.7466	12.6468	1.13839	3.18969	1.01528	15.1737	1.78112	3.08857	0.00142644	LOC107052904	uncharacterized LOC107052904
395908	364.496	183.717	256.55	30.7365	43.5924	21.3208	268.254	31.8832	3.07416	1.10241e-12	OASL	2'-5'-oligoadenylate synthetase like%2C transcript variant X1
419798	942.792	922.333	960.255	95.6248	125.461	122.848	941.793	114.645	3.03352	3.0545e-152	DIXDC1	DIX domain containing 1%2C transcript variant X2
100857562	5.6511	10.3106	9.93678	0	1.06323	2.03055	8.63284	1.03126	3.02681	0.0221252	TRIM2	tripartite motif containing 2%2C transcript variant X7
777824	17.8952	12.1853	13.5502	2.27678	1.06323	2.03055	14.5435	1.79019	3.0261	0.00187885	MIR199A2	microRNA 199a-2
101752152	71.5806	103.106	59.6207	12.5223	9.56906	7.10694	78.1025	9.73276	3.01433	2.54827e-13	LOC101752152	uncharacterized LOC101752152
101750125	414.414	383.368	386.631	52.3659	56.3511	42.6416	394.804	50.4529	2.97138	1.65179e-67	LOC101750125	uncharacterized LOC101750125%2C transcript variant X1
769051	13.1859	4.68665	7.22675	1.13839	1.06323	1.01528	8.36643	1.0723	2.96537	0.0262281	FAM155B	family with sequence similarity 155 member B
419407	647.051	638.322	709.125	87.656	87.1848	87.3138	664.833	87.3849	2.92787	1.08843e-108	MMP23B	matrix metallopeptidase 23B%2C transcript variant X4
395391	24.4881	14.9973	15.3568	1.13839	4.25292	2.03055	18.2807	2.47395	2.87503	0.000693175	SNCB	synuclein beta%2C transcript variant X1
101750501	169.533	157.471	189.702	17.0759	29.7704	25.3819	172.236	24.0761	2.83175	2.09566e-28	LOC101750501	uncharacterized LOC101750501%2C transcript variant X1
430698	220.393	194.027	253.84	33.0133	35.0865	27.4125	222.753	31.8374	2.81008	2.08004e-35	HOXC11	homeobox C11
423209	1003.07	699.248	702.802	127.5	121.208	105.589	801.707	118.099	2.76515	1.47782e-78	CHAC1	ChaC glutathione specific gamma-glutamylcyclotransferase 1
427533	55.5692	43.1172	52.394	9.10712	10.6323	4.06111	50.3601	7.9335	2.67718	1.26003e-08	LOC427533	fibulin 7
416086	11.3022	5.62398	9.93678	0	3.18969	1.01528	8.95432	1.40165	2.65794	0.0307317	MCT2L	monocarboxylate transporter 2-like%2C transcript variant X1
373911	22.6044	14.06	17.1635	3.41517	2.12646	3.04583	17.9426	2.86249	2.65109	0.00107012	PTPRO	protein tyrosine phosphatase%2C receptor type O%2C transcript variant X1
112532505	20.7207	12.1853	18.0669	2.27678	5.31614	1.01528	16.991	2.8694	2.57128	0.00225998	LOC112532505	uncharacterized LOC112532505
422571	8.47665	10.3106	6.32341	0	2.12646	2.03055	8.37023	1.38567	2.5646	0.0385361	SPATA4	spermatogenesis associated 4%2C transcript variant X2
101752066	15.0696	18.7466	16.2602	1.13839	7.4426	0	16.6921	2.86033	2.54658	0.00408201	LOC101752066	uncharacterized LOC101752066
112532973	13.1859	4.68665	7.22675	2.27678	1.06323	1.01528	8.36643	1.45176	2.54302	0.041079	LOC112532973	uncharacterized LOC112532973%2C transcript variant X2
112530111	16.9533	13.1226	13.5502	5.69195	1.06323	1.01528	14.542	2.59015	2.52407	0.00569979	LOC112530111	uncharacterized LOC112530111%2C transcript variant X2
423884	36.7322	19.6839	23.4869	5.69195	2.12646	6.09166	26.6343	4.63669	2.52171	0.000126749	SORCS3	sortilin related VPS10 domain containing receptor 3
420737	8.47665	13.1226	27.1003	2.27678	2.12646	4.06111	16.2332	2.82145	2.51692	0.00436466	AOAH	acyloxyacyl hydrolase%2C transcript variant X2
107052241	21.6626	14.9973	18.0669	2.27678	7.4426	0	18.2422	3.23979	2.50116	0.0026151	LOC107052241	uncharacterized LOC107052241%2C transcript variant X1
107053073	6.59295	5.62398	11.7435	0	2.12646	2.03055	7.9868	1.38567	2.50072	0.0494821	LOC107053073	uncharacterized LOC107053073
396291	8.47665	15.9346	9.93678	1.13839	2.12646	3.04583	11.4493	2.10356	2.42742	0.0164882	PLS1	plastin 1%2C transcript variant X2
426765	10929.2	10915.2	11039.8	2208.48	1908.5	2012.28	10961.4	2043.08	2.42442	0	APCDD1	APC down-regulated 1
100315846	12.2441	16.8719	10.8401	4.55356	2.12646	1.01528	13.3187	2.5651	2.40139	0.00971658	MIR1798	microRNA 1798
427912	32.0229	31.8692	46.9739	5.69195	8.50583	7.10694	36.9553	7.10157	2.37657	6.12537e-06	ASCL4	achaete-scute family bHLH transcription factor 4
423921	40.4996	38.4305	32.5204	11.3839	4.25292	6.09166	37.1502	7.24283	2.37263	6.21041e-06	SLC18A2	solute carrier family 18 member A2%2C transcript variant X3
novel.28	9.4185	16.8719	7.22675	3.41517	2.12646	1.01528	11.1724	2.18563	2.37219	0.0215439	-	-
107051653	58.3947	54.3652	40.6505	7.96873	10.6323	11.168	51.1368	9.92302	2.3586	7.89957e-08	LOC107051653	uncharacterized LOC107051653%2C transcript variant X2
422551	11.3022	10.3106	5.42006	2.27678	2.12646	1.01528	9.01097	1.80617	2.32891	0.041194	ENPP6	ectonucleotide pyrophosphatase/phosphodiesterase 6
769750	120.557	128.414	130.985	22.7678	22.3278	30.4583	126.652	25.1846	2.32536	3.74506e-18	LRRC75B	leucine rich repeat containing 75B
427549	44.267	50.6158	44.2639	9.10712	12.7587	6.09166	46.3822	9.31918	2.31968	3.93387e-07	CEBPA	CCAAT/enhancer binding protein alpha
427908	41.4414	55.3025	46.9739	11.3839	4.25292	13.1986	47.9059	9.6118	2.31586	5.17417e-07	C1QTNF6	C1q and tumor necrosis factor related protein 6%2C transcript variant X3
107052596	44.267	49.6785	46.9739	5.69195	10.6323	12.1833	46.9731	9.50252	2.29301	3.82708e-07	LOC107052596	uncharacterized LOC107052596
427605	97.9524	117.166	131.888	20.491	13.822	36.55	115.669	23.621	2.28314	1.04986e-13	PSD2	pleckstrin and Sec7 domain containing 2%2C transcript variant X1
395420	34.8485	29.9946	23.4869	5.69195	4.25292	8.12221	29.4433	6.02236	2.28241	9.37019e-05	F13A1	coagulation factor XIII A chain
416156	69.6969	81.5477	78.5909	18.2142	14.8852	15.2291	76.6119	16.1095	2.25337	4.62968e-11	C1QTNF2	C1q and tumor necrosis factor related protein 2
374185	336.24	283.074	317.074	72.857	56.3511	68.0235	312.129	65.7439	2.24891	3.66671e-39	IRX1	iroquois homeobox 1
100858072	23.5463	46.8665	31.617	9.10712	7.4426	5.07638	34.0099	7.2087	2.24734	5.02422e-05	RNF150	ring finger protein 150%2C transcript variant X2
395531	46.1507	50.6158	35.2304	14.7991	1.06323	12.1833	43.999	9.34854	2.24083	1.38056e-05	NID1	nidogen 1
418279	14.1278	16.8719	14.4535	3.41517	4.25292	2.03055	15.1511	3.23288	2.23501	0.00686421	LPAR5	lysophosphatidic acid receptor 5%2C transcript variant X3
100858468	18.837	12.1853	14.4535	4.55356	2.12646	3.04583	15.1586	3.24195	2.23427	0.00730677	PDYN	prodynorphin%2C transcript variant X1
420862	16.9533	15.9346	18.0669	10.2455	1.06323	0	16.9849	3.76958	2.21565	0.0116081	OFCC1	orofacial cleft 1 candidate 1%2C transcript variant X2
107052667	19.7789	30.9319	27.1003	9.10712	3.18969	5.07638	25.937	5.79106	2.17675	0.000493594	LOC107052667	uncharacterized LOC107052667
420703	15.0696	12.1853	6.32341	4.55356	0	3.04583	11.1928	2.53313	2.15456	0.0364889	CDCP1	CUB domain containing protein 1%2C transcript variant X3
415746	111.138	110.605	84.011	21.6294	21.2646	26.3972	101.918	23.0971	2.13765	5.58755e-13	GPT2	glutamic--pyruvic transaminase 2
107052673	38.6159	48.7412	62.3307	12.5223	12.7587	9.13749	49.8959	11.4728	2.12644	9.89395e-07	LOC107052673	uncharacterized LOC107052673
107049375	375.798	299.008	351.401	62.6115	98.8803	76.1457	342.069	79.2125	2.10737	1.41683e-34	LOC107049375	paramyosin-like
396327	32.0229	20.6213	33.4237	4.55356	8.50583	7.10694	28.6893	6.72211	2.08697	0.000319679	SYT2	synaptotagmin 2
428731	113.022	120.916	112.015	34.1517	22.3278	26.3972	115.317	27.6256	2.06676	2.18216e-14	SLC7A11	solute carrier family 7 member 11%2C transcript variant X1
395079	358.845	304.632	347.787	83.1025	70.1731	88.3291	337.088	80.5349	2.06489	1.06687e-37	FBN3	fibrillin 3
107051666	24.4881	27.1826	40.6505	10.2455	4.25292	8.12221	30.7737	7.54021	2.03639	0.000293111	LOC107051666	uncharacterized LOC107051666
101751380	252.416	282.136	277.327	72.857	59.5408	65.993	270.626	66.1303	2.03508	1.7513e-31	LOC101751380	uncharacterized LOC101751380%2C transcript variant X1
417761	485.053	526.78	503.163	141.16	104.196	126.91	504.998	124.089	2.02714	3.94026e-53	CPED1	cadherin-like and PC-esterase domain containing 1%2C transcript variant X4
107053940	34.8485	29.9946	35.2304	7.96873	7.4426	9.13749	33.3578	8.18294	2.0254	8.26004e-05	LOC107053940	uncharacterized LOC107053940
408044	30.1392	28.1199	20.7769	10.2455	6.37937	3.04583	26.3453	6.5569	2.02365	0.000885691	PPL	periplakin
112530968	28.2555	28.1199	9.03344	6.83034	3.18969	6.09166	21.803	5.37056	2.02235	0.00481168	LOC112530968	uncharacterized LOC112530968
396332	652.702	653.319	649.504	166.205	144.599	175.643	651.842	162.149	2.0066	6.17738e-70	SEMA3D	semaphorin 3D%2C transcript variant X1
420800	12.2441	19.6839	15.3568	4.55356	4.25292	3.04583	15.7616	3.95077	2.00248	0.0108163	TPPP	tubulin polymerization promoting protein%2C transcript variant X1
427263	1429.73	1457.55	1475.16	388.191	372.13	357.377	1454.15	372.566	1.96588	1.81178e-140	PSAT1	phosphoserine aminotransferase 1
419070	59.3366	74.0491	74.9776	18.2142	17.0117	18.275	69.4544	17.8336	1.962	1.44722e-08	GDPD5	glycerophosphodiester phosphodiesterase domain containing 5%2C transcript variant X1
107052901	18.837	14.06	9.03344	5.69195	2.12646	3.04583	13.9768	3.62141	1.95994	0.0222317	LOC107052901	uncharacterized LOC107052901
100858447	49.9181	38.4305	52.394	11.3839	10.6323	14.2139	46.9142	12.0767	1.95478	5.25093e-06	OTOS	otospiralin
novel.89	425.716	373.057	380.308	120.669	82.9318	102.543	393.027	102.048	1.94836	3.81536e-38	-	-
novel.67	19.7789	16.8719	16.2602	3.41517	3.18969	7.10694	17.637	4.5706	1.93527	0.00843717	-	-
430303	22.6044	14.9973	19.8736	7.96873	5.31614	2.03055	19.1584	5.10514	1.92679	0.00706495	LOC430303	low-density lipoprotein receptor-related protein 2-like%2C transcript variant X1
107055689	17.8952	27.1826	23.4869	6.83034	8.50583	3.04583	22.8549	6.12733	1.90824	0.00300076	LOC107055689	uncharacterized LOC107055689
419385	108.313	90.921	84.9143	19.3526	31.8969	24.3666	94.716	25.2054	1.90543	1.85678e-10	MEGF6	multiple EGF like domains 6%2C transcript variant X6
421921	87.5921	70.2998	87.6244	27.3214	23.391	15.2291	81.8387	21.9805	1.90534	3.78065e-09	CMPK2	cytidine/uridine monophosphate kinase 2
101751743	17.8952	7.49864	10.8401	4.55356	3.18969	2.03055	12.078	3.25793	1.90224	0.039836	LOC101751743	uncharacterized LOC101751743
418839	252.416	272.763	270.1	85.3793	61.6673	67.0083	265.093	71.3516	1.89801	1.81735e-27	ENOX1	ecto-NOX disulfide-thiol exchanger 1%2C transcript variant X2
100859367	41.4414	42.1799	43.3605	12.5223	13.822	8.12221	42.3273	11.4888	1.88719	2.29293e-05	EXTL1	exostosin like glycosyltransferase 1%2C transcript variant X2
107054844	1272.44	1409.74	1369.47	383.637	331.727	380.729	1350.55	365.365	1.88654	1.45739e-109	LOC107054844	uncharacterized LOC107054844%2C transcript variant X2
101751119	19.7789	9.3733	18.0669	4.55356	5.31614	3.04583	15.7397	4.30518	1.87569	0.0176189	RGS22	regulator of G-protein signaling 22
424366	3369	2691.08	2839.21	893.636	765.525	768.564	2966.43	809.242	1.87515	3.43422e-115	OLFML2B	olfactomedin like 2B
100859489	11.3022	9.3733	14.4535	2.27678	3.18969	4.06111	11.7097	3.17586	1.87427	0.0401406	CEP126	centrosomal protein 126
423698	27.3137	31.8692	29.8104	5.69195	7.4426	11.168	29.6644	8.10086	1.86187	0.000602157	HKDC1	hexokinase domain containing 1
395279	90.4176	69.3624	82.2043	31.8749	19.1381	16.2444	80.6615	22.4192	1.85824	1.74271e-08	MYH7B	myosin%2C heavy chain 7B%2C cardiac muscle%2C beta
769039	2753.97	2554.22	2762.43	738.815	767.651	745.213	2690.21	750.56	1.84159	2.15167e-189	HES1	hes family bHLH transcription factor 1
415570	488.82	437.733	455.285	132.053	115.892	140.108	460.613	129.351	1.83155	6.91314e-44	ADAMTS7	ADAM metallopeptidase with thrombospondin type 1 motif 7
416101	15.0696	14.9973	11.7435	3.41517	6.37937	2.03055	13.9368	3.9417	1.82504	0.0283157	CNTN3	contactin 3%2C transcript variant X2
422592	21.6626	36.5559	31.617	2.27678	10.6323	12.1833	29.9452	8.36413	1.8224	0.00162339	MAPK10	mitogen-activated protein kinase 10%2C transcript variant X2
100534590	7.5348	14.06	19.8736	4.55356	2.12646	5.07638	13.8228	3.9188	1.81996	0.0342688	STON1	stonin 1%2C transcript variant X2
417787	32.9648	29.9946	31.617	10.2455	8.50583	8.12221	31.5255	8.95785	1.81936	0.000402553	PDZRN4	PDZ domain containing ring finger 4%2C transcript variant X1
403120	53.6855	64.6758	54.2006	11.3839	14.8852	22.3361	57.5206	16.2017	1.8174	2.11076e-06	IFI6	interferon alpha inducible protein 6
395468	4255.28	4127.07	4335.15	1188.48	1189.75	1240.67	4239.16	1206.3	1.81281	2.12407e-263	CCL4	C-C motif chemokine ligand 4%2C transcript variant X1
424381	49.9181	27.1826	20.7769	10.2455	8.50583	9.13749	32.6258	9.29628	1.81159	0.00098066	PHGDH	phosphoglycerate dehydrogenase
769715	49.9181	58.1145	57.814	17.0759	21.2646	9.13749	55.2822	15.826	1.81155	4.32406e-06	XRRA1	X-ray radiation resistance associated 1
428262	21.6626	27.1826	14.4535	2.27678	7.4426	8.12221	21.0995	5.9472	1.80988	0.00782137	SLC26A9	solute carrier family 26 member 9%2C transcript variant X1
107054229	46.1507	34.6812	57.814	15.9375	6.37937	17.2597	46.2153	13.1922	1.80964	6.36367e-05	LOC107054229	uncharacterized LOC107054229
101750689	1063.35	819.227	963.868	282.321	273.25	258.896	948.814	271.489	1.80621	1.19961e-63	BHLHE41	basic helix-loop-helix family member e41%2C transcript variant X2
770104	27.3137	14.06	14.4535	5.69195	4.25292	6.09166	18.609	5.34551	1.79779	0.012042	NLGN3	neuroligin 3
107051621	12.2441	13.1226	11.7435	2.27678	5.31614	3.04583	12.37	3.54625	1.79716	0.0402825	LOC107051621	uncharacterized LOC107051621
107053563	35.7903	26.2452	40.6505	9.10712	5.31614	15.2291	34.2287	9.88414	1.78479	0.000601371	LOC107053563	uncharacterized LOC107053563
426281	26.3718	22.4959	25.2936	11.3839	8.50583	2.03055	24.7205	7.30676	1.77748	0.00424372	SRCIN1	SRC kinase signaling inhibitor 1%2C transcript variant X6
112530078	14.1278	14.06	16.2602	7.96873	3.18969	2.03055	14.816	4.39632	1.77553	0.0279013	LOC112530078	uncharacterized LOC112530078
428431	193.079	218.398	205.059	63.7498	63.7937	53.8097	205.512	60.4511	1.76782	2.52347e-20	GPNMB	glycoprotein nmb
426826	15.0696	11.248	20.7769	2.27678	9.56906	2.03055	15.6982	4.62546	1.76201	0.0315069	DMBT1L	deleted in malignant brain tumors 1 protein-like
423122	7075.18	7240.88	7168.04	2191.4	2075.42	2089.44	7161.36	2118.75	1.75747	0	FADS2	fatty acid desaturase 2%2C transcript variant X1
112532533	64.0458	83.4224	78.5909	18.2142	15.9484	32.4889	75.353	22.2172	1.75367	2.65767e-07	LOC112532533	uncharacterized LOC112532533%2C transcript variant X6
415326	176.126	164.033	168.925	55.7811	43.5924	51.7791	169.695	50.3842	1.75351	5.93346e-17	CPEB1	cytoplasmic polyadenylation element binding protein 1%2C transcript variant X2
768772	20.7207	35.6185	33.4237	6.83034	8.50583	11.168	29.921	8.83474	1.75312	0.00130233	LOC768772	uncharacterized LOC768772
101750621	13.1859	17.8093	11.7435	2.27678	6.37937	4.06111	14.2462	4.23909	1.73982	0.0326905	LOC101750621	uncharacterized LOC101750621
107049500	25.43	145.286	57.814	28.4598	22.3278	18.275	76.1767	23.0208	1.72776	0.0473502	LOC107049500	peroxisomal biogenesis factor 19-like
424557	15.0696	23.4333	18.0669	5.69195	5.31614	6.09166	18.8566	5.69992	1.72506	0.0117315	FAM183A	family with sequence similarity 183 member A%2C transcript variant 2
novel.362	178.01	176.218	164.409	48.9508	52.0982	55.8402	172.879	52.2964	1.72266	4.88551e-17	-	-
417747	13.1859	15.9346	19.8736	5.69195	1.06323	8.12221	16.3314	4.95913	1.71543	0.0277707	ZNF800	zinc finger protein 800%2C transcript variant X3
419784	18.837	15.9346	21.6803	9.10712	2.12646	6.09166	18.8173	5.77508	1.71472	0.0149693	CXCR5	C-X-C motif chemokine receptor 5%2C transcript variant X1
100857506	20.7207	29.0572	30.7137	5.69195	10.6323	8.12221	26.8305	8.14882	1.71445	0.00256859	NEK11	NIMA related kinase 11%2C transcript variant X1
418840	97.0106	86.2344	104.788	35.2901	27.6439	25.3819	96.011	29.4387	1.71131	1.59303e-09	LACC1	LACC1 laccase domain containing 1%2C transcript variant X3
771494	182.719	189.341	175.249	60.3347	45.7188	61.9319	182.436	55.9951	1.70394	4.38814e-17	LOC771494	uncharacterized LOC771494%2C transcript variant X1
431603	31.0811	40.3052	42.4572	4.55356	15.9484	14.2139	37.9478	11.572	1.70078	0.000518582	ADAMTSL1	ADAMTS like 1%2C transcript variant X2
427666	91.3595	83.4224	102.981	33.0133	25.5175	27.4125	92.5877	28.6478	1.69629	3.55849e-09	C1QTNF8	C1q and tumor necrosis factor related protein 8%2C transcript variant X1
421696	36.7322	29.0572	20.7769	7.96873	9.56906	9.13749	28.8554	8.89176	1.69461	0.00197413	SLC2A12	solute carrier family 2 member 12
107051763	38.6159	44.9919	30.7137	11.3839	12.7587	11.168	38.1071	11.7702	1.69404	0.000256974	LOC107051763	uncharacterized LOC107051763
772063	581.121	593.33	630.534	201.495	174.37	184.78	601.662	186.882	1.68852	8.95869e-51	STEAP4	STEAP4 metalloreductase%2C transcript variant X5
novel.134	19.7789	17.8093	13.5502	4.55356	1.06323	10.1528	17.0461	5.25652	1.68326	0.0299526	-	-
395792	128.092	123.728	113.821	28.4598	35.0865	49.7486	121.88	37.765	1.68197	5.43337e-11	TBX6	T-box 6%2C transcript variant X1
770471	3271.05	3394.07	3355.92	1095.13	1016.45	1018.32	3340.35	1043.3	1.67972	2.63938e-197	HOXC10	homeobox C10
422894	27.3137	26.2452	36.1338	13.6607	9.56906	5.07638	29.8976	9.43537	1.67863	0.00197413	LOC422894	uncharacterized LOC422894
107053874	249.59	263.39	280.94	95.6248	72.2996	82.2374	264.64	83.3872	1.66918	4.92262e-23	LOC107053874	uncharacterized LOC107053874%2C transcript variant X3
419852	226.044	210.899	200.542	61.4731	73.3628	65.993	212.495	66.9429	1.66482	2.4579e-19	CD55	CD55 molecule (Cromer blood group)%2C transcript variant X2
423050	29.1974	14.06	10.8401	4.55356	7.4426	5.07638	18.0325	5.69085	1.6597	0.02553	NRIP3	nuclear receptor interacting protein 3%2C transcript variant X2
419293	52.7436	45.9292	48.7806	10.2455	24.4543	12.1833	49.1511	15.6277	1.64965	7.81111e-05	LBP	lipopolysaccharide binding protein%2C transcript variant X1
421050	1169.78	1193.22	1093.95	391.606	329.601	384.79	1152.32	368.666	1.64447	2.82407e-78	MOG	myelin oligodendrocyte glycoprotein%2C transcript variant X23
424451	3136.36	3191.61	3422.77	1107.65	1020.7	994.971	3250.25	1041.11	1.64361	1.08587e-159	FAM129A	family with sequence similarity 129 member A%2C transcript variant X1
395863	558.517	559.586	598.917	160.513	210.519	178.689	572.34	183.24	1.64159	2.19053e-43	HPGDS	hematopoietic prostaglandin D synthase
420277	32.0229	36.5559	65.0408	15.9375	14.8852	12.1833	44.5399	14.3353	1.64103	0.000304099	SYBU	syntabulin%2C transcript variant X4
112531901	8.47665	29.9946	20.7769	1.13839	8.50583	9.13749	19.7494	6.26057	1.64078	0.0323332	LOC112531901	uncharacterized LOC112531901
107051716	35.7903	26.2452	24.3903	9.10712	6.37937	12.1833	28.8086	9.22327	1.63811	0.00262535	LOC107051716	uncharacterized LOC107051716
417192	60.2784	76.8611	56.0073	20.491	24.4543	17.2597	64.3823	20.735	1.63589	3.08971e-06	TOR1BL	torsin family 1%2C member B-like
101751084	437.96	484.6	392.955	138.884	123.335	162.444	438.505	141.554	1.62905	2.73415e-31	LOC101751084	uncharacterized LOC101751084%2C transcript variant X5
769927	65.9295	59.0518	57.814	27.3214	14.8852	17.2597	60.9318	19.8221	1.62821	6.56248e-06	LOXL4	lysyl oxidase like 4%2C transcript variant X3
417766	26.3718	27.1826	13.5502	14.7991	4.25292	3.04583	22.3682	7.36594	1.62337	0.0191226	CTTNBP2	cortactin binding protein 2
723789	1452.33	1288.83	1353.21	480.401	434.861	425.401	1364.79	446.887	1.61217	2.80556e-86	DACT1	dishevelled binding antagonist of beta catenin 1%2C transcript variant X1
415832	28602.1	26818.9	26767.9	9458.88	8689.77	8863.36	27396.3	9004.01	1.6055	9.49691e-299	SLC7A5	solute carrier family 7 member 5
415724	18.837	16.8719	12.6468	2.27678	7.4426	6.09166	16.1186	5.27035	1.59952	0.0338722	TOX3	TOX high mobility group box family member 3%2C transcript variant 2
429400	626.33	532.404	568.203	202.633	153.105	215.239	575.646	190.326	1.59631	4.05602e-36	HOXC12	homeobox C12
107055474	92.3013	84.3597	74.9776	30.7365	25.5175	27.4125	83.8795	27.8888	1.59015	8.34613e-08	LOC107055474	butyrophilin subfamily 1 member A1-like%2C transcript variant X2
422179	166.707	147.161	149.955	60.3347	41.4659	52.7944	154.608	51.5317	1.58761	4.58686e-13	EVA1CL	protein eva-1 homolog C-like%2C transcript variant X2
100858035	41.4414	43.1172	49.6839	9.10712	17.0117	18.275	44.7475	14.7979	1.58725	0.000182373	ENDOU	endonuclease%2C poly(U) specific
395203	375.798	372.12	380.308	124.085	137.157	115.742	376.075	125.661	1.58226	8.29154e-31	SH3GL2	SH3 domain containing GRB2 like 2%2C endophilin A1
100857609	100.778	107.793	98.4645	37.5669	28.7072	36.55	102.345	34.2747	1.57899	2.89935e-09	LOC100857609	1-phosphatidylinositol-4%2C5-bisphosphate phosphodiesterase gamma-1-like
112529965	18.837	20.6213	20.7769	6.83034	6.37937	7.10694	20.0784	6.77222	1.56769	0.0143131	LOC112529965	NADH-cytochrome b5 reductase-like
428842	16.0115	21.5586	17.1635	13.6607	1.06323	4.06111	18.2445	6.26167	1.5652	0.0417577	OLFML1	olfactomedin like 1%2C transcript variant X2
420949	553.808	605.515	603.434	204.91	170.117	222.346	587.586	199.124	1.56049	2.84568e-40	COBL	cordon-bleu WH2 repeat protein%2C transcript variant X1
395711	100.778	92.7957	101.175	33.0133	29.7704	37.5652	98.2494	33.4497	1.55282	8.74433e-09	HOXC8	homeobox C8
107054290	27.3137	20.6213	17.1635	2.27678	8.50583	11.168	21.6995	7.31688	1.54975	0.0185487	LOC107054290	uncharacterized LOC107054290%2C transcript variant X2
107053190	53.6855	28.1199	48.7806	12.5223	19.1381	13.1986	43.5286	14.953	1.54052	0.000588899	DPYSL5L	dihydropyrimidinase-related protein 5-like%2C transcript variant X3
418943	20.7207	25.3079	18.9702	6.83034	8.50583	7.10694	21.6663	7.48104	1.53258	0.0128101	TNFRSF19	TNF receptor superfamily member 19%2C transcript variant X1
101750666	557.575	428.36	445.349	194.665	173.306	128.94	477.095	165.637	1.53001	1.20564e-24	KIAA1755	KIAA1755 ortholog%2C transcript variant X2
416855	39.5577	43.1172	53.2973	17.0759	17.0117	13.1986	45.3241	15.762	1.52823	0.000212093	WDR66	WD repeat domain 66
374175	5814.98	5530.25	5677.52	2010.4	1912.75	2000.09	5674.25	1974.41	1.5231	1.93919e-226	CAMK2A	calcium/calmodulin dependent protein kinase II alpha%2C transcript variant X1
107053670	293.857	324.316	369.468	101.317	122.271	119.803	329.214	114.464	1.52234	4.8292e-23	LOC107053670	uncharacterized LOC107053670
112531309	46.1507	49.6785	18.9702	19.3526	13.822	7.10694	38.2665	13.4272	1.52017	0.0038581	LOC112531309	uncharacterized LOC112531309
107053928	55.5692	33.7439	39.7471	15.9375	14.8852	14.2139	43.0201	15.0122	1.52007	0.000450434	LOC107053928	uncharacterized LOC107053928
417550	364.496	284.011	313.46	130.915	103.133	103.558	320.656	112.535	1.51383	2.47113e-21	LRRC75A	leucine rich repeat containing 75A%2C transcript variant X1
107051965	13.1859	17.8093	20.7769	4.55356	7.4426	6.09166	17.2574	6.02927	1.51373	0.0322172	LOC107051965	uncharacterized LOC107051965%2C transcript variant X2
427891	31.0811	18.7466	13.5502	2.27678	7.4426	12.1833	21.1259	7.3009	1.51341	0.0299473	HIST1H2A4L2	histone cluster 1%2C H2A-IV-like 2
417445	294.799	318.692	279.133	97.9015	124.398	92.3902	297.542	104.896	1.5041	3.92565e-21	MAP2K6	mitogen-activated protein kinase kinase 6%2C transcript variant X1
429015	36.7322	18.7466	26.197	6.83034	11.6955	10.1528	27.2252	9.55954	1.50395	0.00785277	DFNB59	deafness%2C autosomal recessive 59%2C transcript variant X1
429150	58.3947	48.7412	53.2973	18.2142	19.1381	19.2903	53.4777	18.8809	1.50102	5.03975e-05	NMUR1	neuromedin U receptor 1%2C transcript variant X1
418837	80.0573	74.0491	84.9143	29.5981	26.5807	28.4277	79.6736	28.2022	1.49941	4.99275e-07	EPSTI1	epithelial stromal interaction 1
424477	28.2555	53.4278	32.5204	9.10712	13.822	17.2597	38.0679	13.3963	1.49788	0.00192084	PLPPR5	phospholipid phosphatase related 5%2C transcript variant X2
419088	39.5577	34.6812	37.9405	17.0759	11.6955	11.168	37.3931	13.3131	1.49707	0.000979925	TSKU	tsukushi%2C small leucine rich proteoglycan
419265	1342.14	1064.81	1282.75	442.834	419.975	444.691	1229.9	435.833	1.4968	1.66248e-57	HELZ2	helicase with zinc finger 2%2C transcript variant X1
770302	119.615	134.038	153.568	50.0892	40.4027	53.8097	135.741	48.1005	1.49671	1.60198e-10	UCHL1	ubiquitin C-terminal hydrolase L1%2C transcript variant X1
404771	38.6159	26.2452	19.8736	13.6607	7.4426	9.13749	28.2449	10.0803	1.49206	0.00745619	GEM	GTP binding protein overexpressed in skeletal muscle
418632	927.722	966.387	963.868	356.316	348.739	312.705	952.659	339.253	1.49127	5.54197e-63	GPM6B	glycoprotein M6B%2C transcript variant X13
107053650	3117.52	2474.55	2750.68	1050.73	1004.75	916.795	2780.92	990.76	1.48975	1.28901e-79	DDIT4	DNA damage inducible transcript 4
107053686	24.4881	22.4959	28.0037	10.2455	8.50583	8.12221	24.9959	8.95785	1.48487	0.00845947	LOC107053686	uncharacterized LOC107053686%2C transcript variant X1
107054230	132.801	129.352	131.888	38.7053	48.9085	52.7944	131.347	46.8027	1.48414	1.36581e-10	LOC107054230	uncharacterized LOC107054230
424298	20.7207	37.4932	31.617	11.3839	10.6323	10.1528	29.9437	10.723	1.4837	0.00479547	HNMT	histamine N-methyltransferase%2C transcript variant X1
395689	757.247	690.812	665.765	268.66	228.594	260.926	704.608	252.727	1.47963	1.5235e-44	ENO2	enolase 2%2C transcript variant X2
423208	40.4996	29.0572	42.4572	5.69195	13.822	20.3055	37.338	13.2732	1.47782	0.00268021	DLL4	delta like canonical Notch ligand 4%2C transcript variant X1
428809	367.322	289.635	317.074	112.701	119.082	117.772	324.677	116.518	1.47764	2.96164e-22	CYP26B1	cytochrome P450 family 26 subfamily B member 1%2C transcript variant X2
100858009	7849.38	6749.72	7062.34	2585.28	2526.23	2677.28	7220.48	2596.27	1.47548	5.62296e-152	TNIP1	TNFAIP3 interacting protein 1%2C transcript variant X2
693261	162.94	124.665	143.632	56.9195	52.0982	46.7027	143.746	51.9068	1.47223	6.97709e-11	SP5	Sp5 transcription factor
374267	14.1278	33.7439	23.4869	7.96873	13.822	4.06111	23.7862	8.61727	1.46941	0.0225482	MBL2	mannose binding lectin 2%2C transcript variant X1
771003	37.674	32.8066	30.7137	18.2142	10.6323	8.12221	33.7314	12.3229	1.46461	0.00292292	CAMKK1	calcium/calmodulin dependent protein kinase kinase 1%2C transcript variant X4
101751434	31.0811	13.1226	14.4535	4.55356	6.37937	10.1528	19.5524	7.02857	1.46406	0.0375011	RETSATL	all-trans-retinol 13%2C14-reductase-like
424745	39.5577	53.4278	47.8772	15.9375	13.822	21.3208	46.9543	17.0267	1.45953	0.00031517	INPP5D	inositol polyphosphate-5-phosphatase D%2C transcript variant X1
418443	34.8485	35.6185	35.2304	11.3839	15.9484	11.168	35.2325	12.8335	1.45655	0.00172803	RCSD1	RCSD domain containing 1%2C transcript variant X4
428635	168.591	185.591	188.799	76.2721	55.2879	67.0083	180.994	66.1894	1.45395	2.20132e-13	SNAP91	synaptosome associated protein 91%2C transcript variant X2
112531278	23.5463	35.6185	34.3271	10.2455	10.6323	13.1986	31.164	11.3588	1.45304	0.00412568	LOC112531278	uncharacterized LOC112531278
101748767	945.617	829.537	868.114	303.95	338.107	326.919	881.089	322.992	1.4467	8.3672e-53	LOC101748767	uncharacterized LOC101748767
424261	951.269	899.837	857.274	324.441	329.601	340.118	902.793	331.387	1.44505	4.83851e-57	AMHR2	anti-Mullerian hormone receptor%2C type II%2C transcript variant X1
415646	1576.66	1488.48	1501.36	593.101	533.741	555.356	1522.17	560.733	1.44159	2.07592e-86	CPNE2	copine 2%2C transcript variant X1
429106	80.0573	99.357	67.7508	34.1517	24.4543	32.4889	82.3884	30.3649	1.44056	2.56203e-06	SLC1A7	solute carrier family 1 member 7
396537	15.0696	21.5586	23.4869	5.69195	4.25292	12.1833	20.0384	7.37606	1.43151	0.032465	NAT	N-acetyltransferase%2C liver isozyme
107053320	16.9533	17.8093	17.1635	7.96873	3.18969	8.12221	17.3087	6.42688	1.43036	0.0420126	LOC107053320	uncharacterized LOC107053320
420321	3370.88	3466.25	3450.77	1344.44	1185.5	1289.4	3429.3	1273.11	1.43009	6.6759e-140	NDRG1	N-myc downstream regulated 1
418892	400.286	437.733	383.921	150.267	159.484	144.169	407.314	151.307	1.42883	1.12759e-27	C4A	complement C4A (Rodgers blood group)%2C transcript variant X1
424682	25.43	39.3679	27.1003	9.10712	13.822	11.168	30.6327	11.3657	1.42671	0.00556806	PATJ	PATJ%2C crumbs cell polarity complex component%2C transcript variant X3
419084	143.161	147.161	156.279	69.4418	40.4027	56.8555	148.867	55.5667	1.42576	2.57297e-10	GDPD4	glycerophosphodiester phosphodiesterase domain containing 4%2C transcript variant X1
420090	6888.69	7303.68	7190.62	2736.69	2577.27	2649.87	7127.66	2654.61	1.42522	3.12915e-212	ACSBG2	acyl-CoA synthetase bubblegum family member 2
417504	53.6855	45.9292	34.3271	12.5223	19.1381	18.275	44.6472	16.6451	1.41697	0.000773645	COL26A1	collagen type XXVI alpha 1 chain%2C transcript variant X7
776144	21.6626	24.3706	19.8736	12.5223	7.4426	5.07638	21.9689	8.34709	1.40906	0.0225241	PPP1R36	protein phosphatase 1 regulatory subunit 36%2C transcript variant X3
395706	7414.24	7048.72	7366.77	2789.06	2801.61	2684.39	7276.58	2758.35	1.39971	1.88932e-216	SCD	stearoyl-CoA desaturase
416327	1723.59	1613.15	1605.24	657.989	598.598	625.41	1647.32	627.333	1.39341	2.80559e-85	SLC22A4	solute carrier family 22 member 4
107053576	154.463	146.224	140.018	56.9195	54.2247	56.8555	146.902	55.9999	1.3912	6.08699e-11	LOC107053576	uncharacterized LOC107053576%2C transcript variant X2
418940	1364.74	1380.69	1433.61	549.842	515.666	529.974	1393.01	531.828	1.38983	1.52751e-79	SPATA13	spermatogenesis associated 13%2C transcript variant X2
107049800	110.196	85.2971	93.9478	43.2588	38.2762	29.443	96.4804	36.9927	1.38794	4.95797e-07	LOC107049800	actin filament-associated protein 1-like 2
417540	425.716	495.848	504.969	186.696	174.37	184.78	475.511	181.949	1.3865	5.72745e-29	PSPH	phosphoserine phosphatase%2C transcript variant X2
396283	25.43	25.3079	24.3903	10.2455	8.50583	10.1528	25.0427	9.6347	1.37842	0.0128807	PNAT10	N-acetyltransferase%2C pineal gland isozyme NAT-10
420792	1467.4	1477.23	1477.87	556.673	560.322	590.891	1474.17	569.295	1.37196	2.82544e-83	TNS3	tensin 3%2C transcript variant X2
417862	261.834	272.763	272.81	112.701	92.5009	107.619	269.136	104.274	1.36904	3.49486e-18	GLIPR1L	GLI pathogenesis-related 1-like
416881	1081.24	1086.37	1168.02	471.294	417.849	410.172	1111.88	433.105	1.36214	2.88771e-58	TMEM116	transmembrane protein 116%2C transcript variant X1
101747302	116.789	124.665	132.792	38.7053	37.213	69.0388	124.749	48.319	1.36143	1.29798e-07	LOC101747302	uncharacterized LOC101747302%2C transcript variant X2
100858664	168.591	141.537	144.535	68.3034	58.4776	50.7638	151.554	59.1816	1.3605	2.91346e-10	2KTGRL	probable 2-ketogluconate reductase-like%2C transcript variant X4
425522	142.219	147.161	166.215	59.1963	53.1614	65.993	151.865	59.4502	1.35219	1.89309e-10	CAMK1D	calcium/calmodulin dependent protein kinase ID
novel.33	89.4758	57.1771	74.0742	28.4598	27.6439	30.4583	73.5757	28.854	1.34952	2.53353e-05	-	-
418085	986.117	1092.93	1074.08	429.173	411.47	397.988	1051.04	412.877	1.34907	1.1566e-56	GLT8D2	glycosyltransferase 8 domain containing 2
novel.349	103.604	93.733	126.468	40.982	47.8453	38.5805	107.935	42.4693	1.34692	1.95449e-07	-	-
107055414	334.357	285.886	296.297	141.16	97.817	124.879	305.513	121.285	1.3348	3.78126e-17	LOC107055414	uncharacterized LOC107055414
772040	26.3718	18.7466	24.3903	6.83034	10.6323	10.1528	23.1696	9.20513	1.3262	0.0239848	KIAA0513	KIAA0513%2C transcript variant X2
416328	804.34	823.913	908.764	363.146	291.325	362.454	845.672	338.975	1.31951	7.09881e-39	SLC22A5	solute carrier family 22 member 5%2C transcript variant X2
107053809	17.8952	20.6213	17.1635	4.55356	7.4426	10.1528	18.56	7.38298	1.31857	0.048596	LOC107053809	uncharacterized LOC107053809
423315	221.335	241.831	243	99.0399	83.9951	100.512	235.389	94.5158	1.31669	4.77063e-15	NPAS3	neuronal PAS domain protein 3%2C transcript variant X1
422094	48.9762	28.1199	37.0371	14.7991	11.6955	19.2903	38.0444	15.2616	1.31409	0.0044724	NME1	NME/NM23 nucleoside diphosphate kinase 1%2C transcript variant X1
423749	2272.68	2163.36	2169.83	908.435	897.365	859.939	2201.96	888.58	1.30972	1.6137e-100	SORBS1	sorbin and SH3 domain containing 1%2C transcript variant X9
426071	19.7789	22.4959	18.9702	11.3839	5.31614	8.12221	20.415	8.27409	1.30936	0.0381951	FRMD4B	FERM domain containing 4B%2C transcript variant X6
427955	39.5577	29.9946	27.1003	3.41517	17.0117	18.275	32.2175	12.9006	1.30489	0.0167205	GAP43	growth associated protein 43
422229	3382.18	3360.33	3479.68	1425.26	1358.81	1357.42	3407.4	1380.5	1.30405	1.80003e-135	DOCK11	dedicator of cytokinesis 11%2C transcript variant X4
112533154	38.6159	16.8719	30.7137	7.96873	6.37937	20.3055	28.7338	11.5512	1.30321	0.0283569	LOC112533154	uncharacterized LOC112533154
101751203	25.43	36.5559	22.5836	15.9375	5.31614	13.1986	28.1898	11.4841	1.29928	0.019788	MMP11	matrix metallopeptidase 11
423444	32.9648	26.2452	22.5836	12.5223	12.7587	8.12221	27.2645	11.1344	1.29629	0.0159551	BCL11B	B-cell CLL/lymphoma 11B%2C transcript variant X4
107052902	89.4758	100.294	111.111	36.4285	51.035	35.5347	100.294	40.9994	1.29077	1.41691e-06	LOC107052902	uncharacterized LOC107052902%2C transcript variant X2
428754	41.4414	39.3679	29.8104	19.3526	17.0117	9.13749	36.8732	15.1673	1.28961	0.00561686	HSD17B11L	estradiol 17-beta-dehydrogenase 11-like
100857874	224.16	176.218	164.409	83.1025	79.7422	69.0388	188.262	77.2945	1.28592	1.11731e-10	RNF43	ring finger protein 43%2C transcript variant X2
424721	218.509	209.025	178.862	78.5489	76.5525	93.4054	202.132	82.8356	1.28421	4.465e-12	LHX8	LIM homeobox 8%2C transcript variant X1
107054951	49.9181	61.8638	65.0408	25.0446	25.5175	22.3361	58.9409	24.2994	1.28042	0.000219803	LOC107054951	uncharacterized LOC107054951
423628	921.129	978.573	902.441	364.285	390.205	399.004	934.048	384.498	1.27924	2.09992e-48	MAT1A	methionine adenosyltransferase 1A
428768	32.0229	29.0572	24.3903	13.6607	9.56906	12.1833	28.4901	11.8044	1.27268	0.0137962	SYNPO2	synaptopodin 2
771760	103.604	95.6077	95.7545	40.982	48.9085	32.4889	98.3219	40.7931	1.2714	1.70358e-06	PPM1H	protein phosphatase%2C Mg2+/Mn2+ dependent 1H%2C transcript variant X1
769109	29.1974	26.2452	29.8104	13.6607	10.6323	11.168	28.4177	11.8203	1.26913	0.0132869	ARR3	arrestin 3%2C transcript variant X1
396518	24.4881	35.6185	21.6803	5.69195	14.8852	13.1986	27.2623	11.2586	1.26533	0.0241793	CD3D	CD3d molecule%2C transcript variant X1
novel.37	346.601	355.248	336.044	120.669	156.295	154.322	345.964	143.762	1.26355	3.71018e-19	-	PF00665:Integrase core domain
112533200	32.9648	38.4305	39.7471	18.2142	21.2646	7.10694	37.0475	15.5286	1.26329	0.0079073	LOC112533200	uncharacterized LOC112533200
419955	2442.22	2121.18	2275.52	1000.64	920.756	931.009	2279.64	950.803	1.26224	1.72475e-76	LIMD2	LIM domain containing 2%2C transcript variant X6
417793	166.707	179.967	157.182	64.8882	90.3744	56.8555	167.952	70.7061	1.24863	2.97073e-09	PRICKLE1	prickle planar cell polarity protein 1%2C transcript variant X1
423946	28.2555	31.8692	27.1003	19.3526	11.6955	6.09166	29.075	12.3799	1.24598	0.0206398	ADAM5P	ADAM metallopeptidase domain 5%2C pseudogene%2C transcript variant X2
428095	78.1736	99.357	96.6578	42.1204	47.8453	26.3972	91.3961	38.7876	1.24149	1.79694e-05	RAB38	RAB38%2C member RAS oncogene family
418295	2649.42	2566.41	2598.02	1167.99	1069.61	1074.16	2604.62	1103.92	1.23932	3.23006e-99	C1R	complement C1r
424959	87.5921	85.2971	73.1709	45.5356	35.0865	24.3666	82.02	34.9963	1.23622	4.29542e-05	MCF2L2	MCF.2 cell line derived transforming sequence-like 2%2C transcript variant X10
417619	1677.43	1622.52	1728.1	759.306	634.748	748.259	1676.02	714.104	1.23128	1.42783e-60	NXN	nucleoredoxin%2C transcript variant X1
419558	618.795	598.017	695.575	264.107	263.681	287.323	637.462	271.704	1.22972	9.54237e-31	SERINC2	serine incorporator 2
374201	4069.73	3754.01	4153.58	1780.44	1661.83	1667.08	3992.44	1703.12	1.22968	1.03782e-106	PITX1	paired like homeodomain 1%2C transcript variant 2
422636	105.487	91.8584	112.015	29.5981	53.1614	48.7333	103.12	43.831	1.22854	5.43659e-06	SHROOM3	shroom family member 3%2C transcript variant X1
428401	56.511	58.1145	37.9405	15.9375	30.8336	18.275	50.8553	21.682	1.22632	0.00225023	ALS2CL	ALS2 C-terminal like%2C transcript variant X3
420476	48.9762	53.4278	44.2639	14.7991	18.0749	29.443	48.8893	20.7723	1.22531	0.00197514	KIAA1462	KIAA1462%2C transcript variant X2
395451	221.335	184.654	218.609	125.223	74.426	69.0388	208.199	89.5626	1.22403	5.70993e-09	CXCL14	C-X-C motif chemokine ligand 14
769069	3150.49	3082.88	3243.01	1389.97	1307.77	1375.7	3158.79	1357.82	1.21833	4.30964e-111	EDA	ectodysplasin A%2C transcript variant X2
107052369	163.882	225.897	240.29	92.2096	72.2996	106.604	210.023	90.3711	1.21591	2.13344e-09	LOC107052369	uncharacterized LOC107052369%2C transcript variant X1
112531840	20.7207	19.6839	31.617	12.5223	7.4426	11.168	24.0072	10.3776	1.21417	0.0370097	LOC112531840	uncharacterized LOC112531840
415779	770.433	801.417	754.292	317.611	344.486	344.179	775.381	335.425	1.20773	1.07996e-38	KCTD15	potassium channel tetramerization domain containing 15%2C transcript variant X5
416308	91.3595	86.2344	85.8177	30.7365	39.3395	43.6569	87.8038	37.911	1.20667	1.36325e-05	SLC25A48	solute carrier family 25 member 48%2C transcript variant X3
420129	1246.07	1305.7	1409.22	614.731	515.666	589.876	1320.33	573.424	1.20406	7.40042e-48	IFI30	IFI30%2C lysosomal thiol reductase
107052518	64.0458	82.4851	70.4608	34.1517	26.5807	33.5041	72.3306	31.4122	1.20393	0.000104307	MIOX	myo-inositol oxygenase%2C transcript variant X2
107053412	231.695	255.891	243.903	102.455	110.576	104.573	243.83	105.868	1.20324	7.04173e-14	LOC107053412	uncharacterized LOC107053412
107054985	214.742	174.343	164.409	75.1337	78.6789	86.2985	184.498	80.0371	1.20253	6.91649e-10	ADD2	adducin 2
428651	112.08	126.54	117.435	51.2276	49.9718	53.8097	118.685	51.6697	1.19911	2.57182e-07	GRHL1	grainyhead like transcription factor 1%2C transcript variant X1
424719	85.7084	74.9864	93.0444	50.0892	25.5175	35.5347	84.5797	37.0471	1.19714	7.0161e-05	ERICH3	glutamate-rich protein 3
430557	39.5577	28.1199	35.2304	15.9375	10.6323	18.275	34.3027	14.9482	1.19699	0.0112364	ACACB	acetyl-CoA carboxylase beta
422454	46.1507	36.5559	46.9739	15.9375	22.3278	18.275	43.2268	18.8467	1.19576	0.00348692	INPP4B	inositol polyphosphate-4-phosphatase type II B%2C transcript variant X4
418294	2382.88	2568.28	2462.52	1136.11	1043.03	1059.95	2471.23	1079.7	1.19533	1.20116e-85	C1S	complement C1s
418327	53.6855	35.6185	37.9405	22.7678	15.9484	17.2597	42.4148	18.6586	1.18844	0.00500368	STXBP5L	syntaxin binding protein 5 like%2C transcript variant X5
112531919	23.5463	26.2452	23.4869	10.2455	14.8852	7.10694	24.4261	10.7459	1.18752	0.0366367	LOC112531919	uncharacterized LOC112531919
112533456	585.831	662.692	537.49	289.151	256.238	240.621	595.338	262.003	1.18585	1.6344e-24	LOC112533456	uncharacterized LOC112533456
776258	115.848	112.48	132.792	48.9508	41.4659	68.0235	120.373	52.8134	1.18495	1.56867e-06	SLC35F4	solute carrier family 35 member F4%2C transcript variant X1
428609	535.913	590.518	505.873	240.2	255.175	223.361	544.101	239.579	1.18379	2.81816e-25	NOX3	NADPH oxidase 3%2C transcript variant X4
424770	648.935	643.946	715.449	298.258	260.491	328.95	669.443	295.9	1.17723	4.03246e-28	GPC1	glypican 1
107053444	125.266	129.352	126.468	47.8124	56.3511	63.9624	127.029	56.042	1.17657	2.07997e-07	LOC107053444	uncharacterized LOC107053444%2C transcript variant X4
427949	29.1974	26.2452	28.907	11.3839	12.7587	13.1986	28.1165	12.4471	1.17356	0.0215986	CLCN1	chloride voltage-gated channel 1%2C transcript variant X6
426376	1496.6	1548.47	1616.08	742.23	651.759	678.205	1553.72	690.731	1.17075	2.3926e-58	FAM107B	family with sequence similarity 107 member B%2C transcript variant X2
423160	474.692	445.232	455.285	215.156	206.266	191.887	458.403	204.436	1.16639	3.86364e-23	LDLRAD3	low density lipoprotein receptor class A domain containing 3%2C transcript variant X3
112531485	28.2555	22.4959	18.9702	11.3839	8.50583	11.168	23.2406	10.3526	1.16635	0.0441395	LOC112531485	uncharacterized LOC112531485
374203	1093.49	1209.16	1124.66	483.816	537.994	506.623	1142.44	509.478	1.16437	1.48899e-46	FBN2	fibrillin 2%2C transcript variant X1
107052318	190.254	191.215	158.085	88.7944	73.3628	79.1916	179.851	80.4496	1.16185	1.74086e-09	LOC107052318	uncharacterized LOC107052318
418296	114.906	81.5477	89.4311	52.3659	36.1498	39.5958	95.2948	42.7038	1.16184	2.99056e-05	RBP5	retinol binding protein 5
414842	439.844	474.289	472.449	193.526	212.646	213.208	462.194	206.46	1.16144	5.33691e-23	CDH6	cadherin 6
771841	42.3833	56.2398	71.3642	30.7365	19.1381	26.3972	56.6624	25.4239	1.16028	0.00184068	TM4SF18	transmembrane 4 L six family member 18%2C transcript variant X2
107054744	35.7903	25.3079	27.1003	12.5223	9.56906	17.2597	29.3995	13.117	1.15962	0.0245405	LOC107054744	uncharacterized LOC107054744%2C transcript variant X2
396099	23.5463	18.7466	24.3903	9.10712	9.56906	11.168	22.2277	9.94807	1.15749	0.0489774	ESR1	estrogen receptor 1
396093	2818.02	2632.96	2824.76	1155.47	1245.04	1307.68	2758.58	1236.06	1.1572	1.37392e-79	NFKBIA	NFKB inhibitor alpha
395312	333.415	389.929	356.821	169.62	160.548	155.337	360.055	161.835	1.15486	1.08967e-17	IL18	interleukin 18%2C transcript variant X3
421563	40.4996	36.5559	48.7806	18.2142	15.9484	22.3361	41.9453	18.8329	1.15347	0.00556331	KIF25	kinesin family member 25
418044	68.7551	61.8638	83.1077	33.0133	28.7072	34.5194	71.2422	32.08	1.15154	0.000221803	RAC2	ras-related C3 botulinum toxin substrate 2 (rho family%2C small GTP binding protein Rac2)
107053273	34.8485	43.1172	38.8438	23.9062	10.6323	18.275	38.9365	17.6045	1.15052	0.00984711	LOC107053273	uncharacterized LOC107053273
395444	210.974	195.902	261.066	94.4864	114.829	92.3902	222.648	100.568	1.14723	3.08724e-10	HABP4	hyaluronan binding protein 4%2C transcript variant X1
419219	84.7665	95.6077	94.8511	48.9508	31.8969	43.6569	91.7418	41.5015	1.14695	2.77983e-05	SYCP2	synaptonemal complex protein 2
420289	520.843	550.213	524.843	248.169	217.962	254.834	531.966	240.322	1.1462	6.09577e-25	TRPS1	transcriptional repressor GATA binding 1%2C transcript variant X10
423769	36.7322	52.4905	56.9107	23.9062	18.0749	24.3666	48.7111	22.1159	1.14032	0.00358423	ALOX5	arachidonate 5-lipoxygenase%2C transcript variant X2
417124	38.6159	34.6812	35.2304	19.3526	13.822	16.2444	36.1758	16.473	1.13785	0.0104849	CUTA	cutA divalent cation tolerance homolog
416036	860.851	909.21	896.117	395.021	377.446	438.599	888.726	403.689	1.13744	2.83293e-37	NTN4L	netrin-4-like
418297	827.886	837.036	799.46	383.637	356.182	380.729	821.461	373.516	1.13711	2.89824e-37	CLSTN3	calsyntenin 3
428543	3158.02	3294.72	3268.3	1644.97	1286.51	1492.46	3240.35	1474.65	1.13651	5.2521e-59	EFEMP1	EGF containing fibulin like extracellular matrix protein 1
112532887	531.203	488.349	534.78	268.66	232.847	208.132	518.111	236.546	1.13427	7.14959e-22	ADM2	adrenomedullin 2
417625	145.045	161.221	158.085	70.5802	63.7937	77.161	154.784	70.5116	1.13344	2.31669e-08	TEX14	testis expressed 14%2C intercellular bridge forming factor%2C transcript variant X5
373894	142.219	172.469	171.635	78.5489	74.426	69.0388	162.108	74.0046	1.13332	1.75052e-08	SDK1	sidekick cell adhesion molecule 1%2C transcript variant X1
423316	145.987	144.349	121.048	69.4418	62.7305	55.8402	137.128	62.6708	1.13195	2.60655e-07	EGLN3	egl-9 family hypoxia inducible factor 3
378894	2943.28	2897.29	2861.79	1362.65	1243.98	1371.64	2900.79	1326.09	1.12927	7.91709e-88	TNFSF10	tumor necrosis factor superfamily member 10%2C transcript variant X1
427588	166.707	184.654	176.152	78.5489	69.1099	93.4054	175.838	80.3547	1.12776	5.84911e-09	KLF15	Kruppel like factor 15%2C transcript variant X2
107054990	107.371	115.292	111.111	45.5356	57.4144	49.7486	111.258	50.8995	1.12671	2.77755e-06	LOC107054990	uncharacterized LOC107054990%2C transcript variant X2
423911	294.799	266.202	248.42	133.192	127.587	111.68	269.807	124.153	1.12154	7.89688e-13	ABLIM1	actin binding LIM protein 1
107053156	84.7665	45.9292	65.9441	38.7053	31.8969	20.3055	65.5466	30.3026	1.11981	0.00205011	KHK	ketohexokinase
777348	645.167	657.069	742.549	286.874	328.538	326.919	681.595	314.11	1.11647	5.4335e-27	DHDH	dihydrodiol dehydrogenase
417632	665.888	664.567	671.185	285.736	291.325	345.194	667.213	307.418	1.11581	8.01871e-28	YPEL2	yippee like 2%2C transcript variant X8
424517	226.044	279.324	223.126	113.839	120.145	103.558	242.831	112.514	1.1105	4.64868e-11	KYAT3	kynurenine aminotransferase 3%2C transcript variant X6
396489	33.9066	39.3679	25.2936	7.96873	17.0117	20.3055	32.856	15.0953	1.11034	0.0272295	GLUL	glutamate-ammonia ligase
419753	82.8828	82.4851	102.981	45.5356	45.7188	33.5041	89.4497	41.5862	1.1093	6.73896e-05	TMEM136-1	transmembrane protein 136 family member 1%2C transcript variant X7
769143	345.659	295.259	332.431	146.852	146.726	157.368	324.45	150.315	1.10924	3.54139e-15	CPN1	carboxypeptidase N subunit 1
425447	52.7436	38.4305	45.1672	23.9062	18.0749	21.3208	45.4471	21.1006	1.10883	0.0051658	ASPHD2	aspartate beta-hydroxylase domain containing 2
421809	249.59	251.205	241.193	110.424	119.082	114.726	247.329	114.744	1.10727	1.51147e-12	BACH2	BTB domain and CNC homolog 2%2C transcript variant X1
417179	27.3137	35.6185	40.6505	17.0759	13.822	17.2597	34.5276	16.0525	1.10619	0.016894	C9ORF58	allograft inflammatory factor 1-like
769937	97.0106	78.7357	94.8511	35.2901	40.4027	49.7486	90.1991	41.8138	1.10484	6.12098e-05	GSG1	germ cell associated 1
423779	32.9648	46.8665	49.6839	27.3214	17.0117	16.2444	43.1717	20.1925	1.10464	0.00909039	ARHGAP22	Rho GTPase activating protein 22%2C transcript variant X7
395624	311.752	299.008	288.167	132.053	131.84	154.322	299.642	139.405	1.1018	3.33025e-14	FOXF1	forkhead box F1
107051323	3962.36	3401.57	3503.17	1724.66	1779.84	1563.53	3622.37	1689.34	1.10085	8.8928e-62	LOC107051323	uncharacterized LOC107051323
107052903	40.4996	65.6131	61.4274	26.183	27.6439	24.3666	55.8467	26.0645	1.10078	0.00252995	LOC107052903	uncharacterized LOC107052903
428932	459.623	454.605	463.416	217.433	193.508	231.483	459.215	214.141	1.10005	1.16532e-20	GPR137C	G protein-coupled receptor 137C
419748	7838.08	7438.65	7530.28	3645.13	3332.16	3663.12	7602.34	3546.8	1.09994	1.42466e-116	UBASH3B	ubiquitin associated and SH3 domain containing B
420815	257.125	250.267	235.773	102.455	112.702	130.971	247.722	115.376	1.09899	1.03549e-11	NFATC1	nuclear factor of activated T-cells 1%2C transcript variant X3
428974	393.693	296.196	364.048	188.973	154.168	150.261	351.312	164.467	1.09768	3.19328e-13	PDZD7	PDZ domain containing 7%2C transcript variant X2
424846	1137.75	967.325	947.608	497.476	468.884	462.966	1017.56	476.442	1.09521	5.65346e-33	SNED1	sushi%2C nidogen and EGF like domains 1%2C transcript variant X4
420728	1179.2	1157.6	1112.02	527.075	583.713	508.654	1149.61	539.814	1.09067	2.90711e-42	TRANK1	tetratricopeptide repeat and ankyrin repeat containing 1%2C transcript variant X3
428340	58.3947	44.9919	28.0037	13.6607	21.2646	26.3972	43.7967	20.4408	1.09031	0.0146019	NRTN	neurturin%2C transcript variant X2
423189	46.1507	53.4278	56.9107	22.7678	19.1381	31.4736	52.1631	24.4598	1.08895	0.00337721	LRP4	LDL receptor related protein 4%2C transcript variant X2
768904	1127.39	1188.53	1203.25	528.213	597.535	530.99	1173.06	552.246	1.08678	1.89674e-42	DPT	dermatopontin
420146	65.9295	74.0491	63.2341	22.7678	31.8969	40.6111	67.7376	31.7586	1.0852	0.000861555	CALR3	calreticulin 3
112530956	32.9648	39.3679	38.8438	17.0759	18.0749	17.2597	37.0588	17.4701	1.08501	0.0126753	LOC112530956	uncharacterized LOC112530956
422224	164.824	162.158	130.985	86.5176	61.6673	69.0388	152.656	72.4079	1.07874	5.01074e-07	LOC422224	family with sequence similarity 162%2C member B%2C transcript variant X2
769385	444.553	409.613	405.601	182.142	213.709	200.009	419.923	198.62	1.0786	2.84583e-18	CACNA1G	calcium voltage-gated channel subunit alpha1 G%2C transcript variant X13
395100	491.646	409.613	453.479	216.294	220.088	206.101	451.579	214.161	1.07676	1.1227e-18	CRY4	cryptochrome 4%2C transcript variant X2
415809	156.347	148.098	132.792	76.2721	49.9718	81.2221	145.746	69.1553	1.07491	1.54919e-06	PNAT3	N-acetyltransferase%2C pineal gland isozyme NAT-3%2C transcript variant X1
107053051	144.103	141.537	153.568	67.165	56.3511	85.2832	146.403	69.5998	1.0702	7.10017e-07	LOC107053051	uncharacterized LOC107053051%2C transcript variant X21
419528	285.381	320.567	305.33	153.683	135.03	146.2	303.759	144.971	1.06807	9.55939e-14	NEFL	neurofilament%2C light polypeptide
427881	40.4996	32.8066	43.3605	17.0759	24.4543	14.2139	38.8889	18.5813	1.06728	0.0147005	HIST1H2A3	histone cluster 1%2C H2A%2C III
107054344	51.8018	49.6785	46.9739	27.3214	26.5807	17.2597	49.4847	23.7206	1.06599	0.00474937	LOC107054344	uncharacterized LOC107054344
423272	180.835	169.657	154.472	101.317	70.1731	71.0694	168.321	80.8531	1.06233	2.05919e-07	ARG2	arginase 2
423653	102.662	81.5477	89.4311	38.7053	39.3395	52.7944	91.2135	43.613	1.06036	0.00011022	SLC22A15L	solute carrier family 22 member 15-like
768915	40.4996	36.5559	18.9702	17.0759	14.8852	14.2139	32.0086	15.3916	1.0567	0.0377228	SPO11	SPO11%2C initiator of meiotic double stranded breaks%2C transcript variant X2
424168	76.2899	62.8011	61.4274	35.2901	34.0233	27.4125	66.8395	32.242	1.05441	0.000940688	LRP2	LDL receptor related protein 2%2C transcript variant X7
423976	3510.28	3637.78	3574.53	1769.06	1707.55	1694.5	3574.2	1723.7	1.05251	5.27488e-97	ALDH18A1	aldehyde dehydrogenase 18 family member A1%2C transcript variant X10
396000	11937.9	11896.6	11822.1	5977.69	5315.08	5915	11885.5	5735.92	1.05119	7.0525e-112	COL6A1	collagen type VI alpha 1 chain
395865	974.815	904.524	897.924	525.936	416.786	402.05	925.754	448.257	1.04881	3.13399e-26	LEF1	lymphoid enhancer binding factor 1%2C transcript variant X1
420722	62.1621	68.4251	48.7806	31.8749	24.4543	30.4583	59.7893	28.9292	1.04747	0.00225972	FBXL2	F-box and leucine rich repeat protein 2%2C transcript variant X1
418902	1399.59	1468.8	1445.35	700.11	674.087	713.739	1437.91	695.979	1.04675	4.3506e-51	SPG20	spastic paraplegia 20 (Troyer syndrome)%2C transcript variant X5
425978	32.9648	38.4305	34.3271	15.9375	12.7587	22.3361	35.2408	17.0108	1.0463	0.022218	SH2D2A	SH2 domain containing 2A
101748511	34.8485	33.7439	37.9405	17.0759	26.5807	8.12221	35.5109	17.2596	1.04617	0.0324513	LOC101748511	uncharacterized LOC101748511%2C transcript variant X1
107051996	297.625	320.567	312.557	157.098	127.587	166.505	310.25	150.397	1.04431	7.70862e-13	LOC107051996	uncharacterized LOC107051996%2C transcript variant X3
107050349	47.0925	70.2998	49.6839	20.491	32.9601	27.4125	55.6921	26.9545	1.04276	0.00465119	LOC107050349	uncharacterized LOC107050349%2C transcript variant X2
107049626	54.6273	53.4278	83.1077	35.2901	27.6439	30.4583	63.7209	31.1308	1.03711	0.00250287	SFTPC	surfactant protein C
422017	1571.95	1545.66	1684.74	782.074	830.382	735.06	1600.78	782.505	1.03324	3.35492e-47	ZNF395	zinc finger protein 395%2C transcript variant X2
422230	1942.09	2133.36	2174.35	1055.29	966.475	1050.81	2083.27	1024.19	1.02464	9.85777e-53	IL13RA1	interleukin 13 receptor subunit alpha 1
novel.7	62.1621	42.1799	62.3307	20.491	29.7704	31.4736	55.5576	27.245	1.02319	0.00527139	-	-
423158	300.45	300.883	316.17	149.129	125.461	176.658	305.835	150.416	1.02218	1.02367e-11	PAMR1	peptidase domain containing associated with muscle regeneration 1
421845	995.536	908.273	848.24	451.941	448.683	454.844	917.35	451.822	1.02134	3.12797e-30	FAM46A	family with sequence similarity 46 member A%2C transcript variant X1
395132	4515.23	4050.2	4017.17	2067.32	2056.28	2075.23	4194.2	2066.28	1.02124	1.48599e-75	SMAD3	SMAD family member 3
423014	76.2899	59.9891	93.9478	37.5669	46.7821	29.443	76.7423	37.9307	1.01966	0.00124273	PLCB2	phospholipase C beta 2%2C transcript variant X1
415846	2029.69	1685.32	1752.49	916.404	911.187	872.123	1822.5	899.905	1.01829	8.39106e-41	CBFA2T3	CBFA2/RUNX1 translocation partner 3%2C transcript variant X2
419067	2344.26	2071.5	2093.05	1012.03	1097.25	1102.59	2169.6	1070.62	1.01815	6.91771e-51	RELT	RELT tumor necrosis factor receptor%2C transcript variant X3
novel.36	132.801	139.662	157.182	76.2721	73.3628	62.9471	143.215	70.8607	1.01803	1.41854e-06	-	-
420006	76.2899	125.602	85.8177	44.3972	46.7821	50.7638	95.9033	47.3144	1.01742	0.000322417	MPP2	membrane palmitoylated protein 2%2C transcript variant X6
396493	2159.66	2222.41	2185.19	1047.32	1123.83	1074.16	2189.09	1081.77	1.01661	9.705e-66	EPB41	erythrocyte membrane protein band 4.1%2C transcript variant X28
417520	7910.6	7391.79	7840.12	3947.94	3744.69	3763.63	7714.17	3818.75	1.01469	6.93786e-111	POR	cytochrome p450 oxidoreductase%2C transcript variant X1
107054829	83.8247	57.1771	63.2341	45.5356	25.5175	30.4583	68.0786	33.8371	1.01407	0.00267871	LOC107054829	uncharacterized LOC107054829%2C transcript variant X2
427963	64.9877	50.6158	65.0408	22.7678	34.0233	32.4889	60.2148	29.76	1.01247	0.00309354	HTR1F	5-hydroxytryptamine receptor 1F%2C transcript variant X2
101749109	94.185	89.0464	87.6244	29.5981	59.5408	44.6722	90.2853	44.6037	1.01233	0.000430242	LOC101749109	uncharacterized LOC101749109%2C transcript variant X2
107053494	119.615	122.79	144.535	73.9954	64.857	53.8097	128.98	64.2207	1.01063	8.95995e-06	LOC107053494	uncharacterized LOC107053494%2C transcript variant X1
374251	513.308	550.213	557.363	292.566	258.365	255.85	540.295	268.927	1.00844	2.40461e-20	TGFBR3	transforming growth factor beta receptor 3
771190	32.9648	46.8665	46.9739	20.491	22.3278	20.3055	42.2684	21.0415	1.00702	0.0143051	LOC771190	Sjoegren syndrome nuclear autoantigen 1-like
107053519	39.5577	54.3652	65.0408	26.183	27.6439	25.3819	52.9879	26.4029	1.00649	0.00676681	LOC107053519	uncharacterized LOC107053519%2C transcript variant X11
427737	59.3366	43.1172	39.7471	30.7365	11.6955	28.4277	47.4003	23.6199	1.00635	0.0184362	YF6	Major histocompatibility complex RfpY class I alpha chain YF6%2C transcript variant X6
423923	3798.48	3410.94	3418.25	1881.76	1764.96	1655.92	3542.56	1767.54	1.00372	1.86358e-59	EMX2	empty spiracles homeobox 2%2C transcript variant X1
418254	249.59	206.213	217.706	111.562	115.892	108.635	224.503	112.03	1.00289	2.31196e-09	A2ML1	alpha-2-macroglobulin-like 1
430433	1319.53	1019.82	1258.36	577.164	581.586	636.578	1199.24	598.443	1.00223	7.84264e-26	LOC430433	proto-oncogene Mas-like

## Sheet: downregulated
Differentially expressed genes in Poly(I:C) compared with control
Gene ID	Poly(I:C)-1	Poly(I:C)-2	Poly(I:C)-3	Control-1	Control-2	Control-3	Poly(I:C)	Control	log2FoldChange	p value	Gene Name	Gene Description
770187	0	0	0	6.83034	5.31614	14.2139	0	8.78679	-5.69128	0.000410224	ADCY10L3	adenylate cyclase type 10-like 3
101750514	0	0	0	9.10712	6.37937	7.10694	0	7.53114	-5.46248	0.000885465	LOC101750514	LIM homeobox transcription factor 1-alpha-like
101750179	0	0	0	19.3526	2.12646	1.01528	0	7.49812	-5.44695	0.00280845	LOC101750179	T-cell-interacting%2C activating receptor on myeloid cells protein 1-like
420385	0	0	0	6.83034	7.4426	5.07638	0	6.44978	-5.23923	0.00213304	GHRHR	growth hormone releasing hormone receptor%2C transcript variant 1
419012	0	0.93733	0	19.3526	7.4426	9.13749	0.312443	11.9776	-5.1663	0.000791333	NOX4	NADPH oxidase 4%2C transcript variant X2
374156	0.94185	0.93733	1.80669	22.7678	25.5175	25.3819	1.22862	24.5557	-4.31414	3.36633e-06	DKK1	dickkopf WNT signaling pathway inhibitor 1
771601	0.94185	0	0	6.83034	8.50583	4.06111	0.31395	6.46576	-4.28011	0.01334	KIF19	kinesin family member 19%2C transcript variant X4
101751390	84.7665	85.2971	87.6244	1458.28	1468.32	1374.68	85.896	1433.76	-4.06048	2.4792e-289	LOC101751390	uncharacterized LOC101751390
107053314	0	3.74932	0.903344	25.0446	24.4543	25.3819	1.55089	24.9603	-4.01272	3.59857e-06	LOC107053314	uncharacterized LOC107053314
419192	16.9533	11.248	21.6803	221.986	300.894	278.186	16.6272	267.022	-4.00248	4.97277e-54	WISP2	WNT1 inducible signaling pathway protein 2%2C transcript variant X2
769575	0.94185	0	0.903344	6.83034	5.31614	16.2444	0.615065	9.46364	-3.94357	0.0075049	REC114	REC114 meiotic recombination protein
395282	602.784	506.158	496.839	6991.99	6967.34	7179.02	535.261	7046.12	-3.71935	0	ID1	inhibitor of DNA binding 1%2C HLH protein
423524	7.5348	0	5.42006	60.3347	41.4659	58.886	4.31829	53.5622	-3.63015	2.89288e-11	C14ORF39	chromosome 5 open reading frame%2C human C14orf39%2C transcript variant X2
novel.324	3.7674	2.81199	2.71003	27.3214	42.5292	44.6722	3.09647	38.1742	-3.62915	9.46359e-09	-	-
107049361	1.8837	2.81199	0.903344	25.0446	22.3278	18.275	1.86634	21.8825	-3.55652	1.95801e-05	LOC107049361	adenylate cyclase type 10-like%2C transcript variant X1
101748485	0.94185	2.81199	0.903344	22.7678	12.7587	15.2291	1.55239	16.9186	-3.44762	0.000277442	VWCE	von Willebrand factor C and EGF domains%2C transcript variant X5
429089	1006.84	886.714	831.077	8835.05	9244.77	9466.44	908.21	9182.09	-3.33845	0	CYR61	cysteine rich angiogenic inducer 61
107053698	0	0.93733	0.903344	4.55356	6.37937	7.10694	0.613558	6.01329	-3.28801	0.0429313	NKX2-3	NK2 homeobox 3
395418	3.7674	0	4.51672	25.0446	24.4543	31.4736	2.76137	26.9908	-3.28287	4.70025e-06	ZP1	zona pellucida glycoprotein 1
101751989	0	1.87466	0.903344	10.2455	9.56906	6.09166	0.926002	8.63541	-3.21659	0.0145032	LOC101751989	uncharacterized LOC101751989
386578	0	0.93733	1.80669	2.27678	7.4426	13.1986	0.914673	7.63933	-3.05769	0.0318213	CHRNA3	cholinergic receptor nicotinic alpha 3 subunit
novel.133	16.0115	14.9973	15.3568	130.915	126.524	123.864	15.4552	127.101	-3.03954	2.62422e-25	-	-
428247	25.43	9.3733	17.1635	162.79	138.22	112.696	17.3223	137.902	-2.99174	6.24727e-23	HTR3A	5-hydroxytryptamine receptor 3A%2C transcript variant X1
396214	0.94185	0	1.80669	5.69195	7.4426	8.12221	0.916179	7.08559	-2.94166	0.0350575	PLP1	proteolipid protein 1%2C transcript variant X1
101747853	0.94185	0.93733	0.903344	7.96873	8.50583	4.06111	0.927508	6.84522	-2.88013	0.0397751	LOR1	loricrin 1%2C transcript variant X10
426811	0.94185	2.81199	1.80669	14.7991	13.822	10.1528	1.85351	12.9246	-2.79877	0.0037209	TRIM36	tripartite motif containing 36%2C transcript variant X5
373969	5.6511	8.43597	4.51672	52.3659	45.7188	29.443	6.20126	42.5093	-2.77669	7.5574e-08	DLX5	distal-less homeobox 5
101751481	0	4.68665	0.903344	13.6607	12.7587	11.168	1.86333	12.5292	-2.7525	0.00669029	LOC101751481	uncharacterized LOC101751481
419759	170.475	127.477	148.148	1027.97	945.21	1032.54	148.7	1001.9	-2.75246	8.9731e-144	ZBTB32	zinc finger and BTB domain containing 32%2C transcript variant X1
112530287	83.8247	65.6131	83.1077	495.2	502.907	517.791	77.5151	505.299	-2.70418	1.75424e-82	LOC112530287	mothers against decapentaplegic homolog 6-like
427150	222.277	236.207	213.189	1454.86	1438.55	1459.97	223.891	1451.13	-2.69682	9.69553e-220	PLK2	polo like kinase 2
101750745	0.94185	0.93733	1.80669	7.96873	8.50583	7.10694	1.22862	7.8605	-2.6708	0.0312591	LOC101750745	uncharacterized LOC101750745%2C transcript variant X2
429032	0.94185	2.81199	1.80669	14.7991	7.4426	13.1986	1.85351	11.8134	-2.6701	0.0078199	RACGAP1L	rac GTPase-activating protein 1-like
426869	46.1507	42.1799	23.4869	224.263	237.1	225.391	37.2725	228.918	-2.62302	1.53791e-34	SCN8A	sodium voltage-gated channel alpha subunit 8%2C transcript variant X1
417180	3.7674	0.93733	1.80669	15.9375	11.6955	11.168	2.17047	12.9337	-2.57524	0.00602193	LAMC3	laminin subunit gamma 3
101748713	1.8837	2.81199	0	6.83034	8.50583	12.1833	1.56523	9.17316	-2.56678	0.0261215	LOC101748713	uncharacterized LOC101748713%2C transcript variant X5
107053315	158.231	177.155	155.375	923.234	963.285	971.62	163.587	952.713	-2.5428	3.61149e-139	LOC107053315	uncharacterized LOC107053315
420854	7.5348	7.49864	4.51672	21.6294	37.213	52.7944	6.51672	37.2123	-2.52222	4.23132e-06	EDN1	endothelin 1
429506	7.5348	6.56131	10.8401	52.3659	42.5292	45.6874	8.31208	46.8608	-2.49029	3.86567e-08	GRHL2	grainyhead like transcription factor 2%2C transcript variant X4
419559	251.474	194.965	223.126	1241.98	1221.65	1235.59	223.188	1233.08	-2.46605	3.07602e-155	EDN2	endothelin 2
112531994	6.59295	6.56131	3.61338	27.3214	24.4543	38.5805	5.58921	30.1187	-2.43655	2.47887e-05	LOC112531994	small nucleolar RNA SNORA9
395281	357.903	267.139	293.587	1715.55	1621.42	1596.01	306.21	1644.33	-2.4251	2.37392e-163	ID3	inhibitor of DNA binding 3%2C HLH protein
107053550	0.94185	1.87466	1.80669	12.5223	5.31614	7.10694	1.54107	8.31512	-2.42383	0.0398313	LOC107053550	uncharacterized LOC107053550
novel.333	5.6511	5.62398	7.22675	20.491	48.9085	29.443	6.16728	32.9475	-2.41798	2.26656e-05	-	-
426341	3.7674	0.93733	2.71003	10.2455	18.0749	11.168	2.47159	13.1628	-2.41371	0.00823061	FBXO40	F-box protein 40
415860	0	5.62398	2.71003	17.0759	18.0749	8.12221	2.778	14.4243	-2.3717	0.00948555	CDH1	cadherin 1%2C transcript variant X1
424862	0.94185	2.81199	3.61338	19.3526	10.6323	8.12221	2.45574	12.7024	-2.35842	0.0120567	SLCO2A1	solute carrier organic anion transporter family member 2A1%2C transcript variant X2
112531905	3.7674	4.68665	0.903344	20.491	15.9484	11.168	3.11913	15.8692	-2.3508	0.00436466	LOC112531905	uncharacterized LOC112531905
415377	2.82555	1.87466	1.80669	17.0759	5.31614	10.1528	2.16897	10.8483	-2.31924	0.0227562	RORA	RAR related orphan receptor A%2C transcript variant X2
novel.330	33.9066	26.2452	34.3271	173.035	113.765	184.78	31.493	157.194	-2.31878	1.93145e-19	-	-
101749505	3.7674	7.49864	4.51672	22.7678	21.2646	33.5041	5.26092	25.8455	-2.30042	0.000191018	LOC101749505	uncharacterized LOC101749505
112530323	2.82555	0.93733	1.80669	15.9375	4.25292	7.10694	1.85652	9.0991	-2.28653	0.0444272	LOC112530323	uncharacterized LOC112530323
395321	23.5463	28.1199	32.5204	145.714	116.955	144.169	28.0622	135.613	-2.27062	4.79826e-19	TULP1	tubby like protein 1%2C transcript variant X1
416113	225.102	165.907	198.736	952.833	902.681	927.963	196.582	927.826	-2.23862	4.49578e-102	LMCD1	LIM and cysteine rich domains 1
771738	680.958	604.578	700.995	3157.89	3001.49	3008.26	662.177	3055.88	-2.2057	8.23334e-258	ATOH8	atonal bHLH transcription factor 8
100857134	11.3022	7.49864	5.42006	22.7678	37.213	49.7486	8.07364	36.5765	-2.1882	3.13912e-05	GADL1	glutamate decarboxylase like 1%2C transcript variant X2
414832	6.59295	3.74932	4.51672	22.7678	23.391	21.3208	4.953	22.4932	-2.1841	0.000645456	CYP3A5	cytochrome P450 family 3 subfamily A member 5
novel.113	25.43	35.6185	37.9405	143.437	135.03	164.475	32.9963	147.647	-2.16084	3.12374e-19	-	-
768684	25.43	17.8093	27.1003	97.9015	93.5641	122.848	23.4465	104.771	-2.15985	7.80606e-14	CAPN14	calpain 14
770043	32.9648	35.6185	30.7137	146.852	147.789	145.185	33.099	146.609	-2.1478	2.67167e-20	CCBE1	collagen and calcium binding EGF domains 1%2C transcript variant X1
769222	206.265	200.589	227.643	926.65	945.21	907.657	211.499	926.506	-2.13028	8.75885e-109	ADAMTS8	ADAM metallopeptidase with thrombospondin type 1 motif%2C 8
374135	1554.99	1431.3	1539.3	6312.37	6830.18	6647.02	1508.53	6596.52	-2.12863	0	CTGF	connective tissue growth factor
101751137	47.0925	43.1172	45.1672	169.62	181.812	235.544	45.1256	195.659	-2.11847	2.83103e-23	LOC101751137	uncharacterized LOC101751137
112531760	2.82555	0.93733	3.61338	12.5223	6.37937	13.1986	2.45875	10.7001	-2.11681	0.0326067	LOC112531760	uncharacterized LOC112531760
107054728	3.7674	4.68665	3.61338	13.6607	22.3278	16.2444	4.02248	17.411	-2.11645	0.00406274	LOC107054728	uncharacterized LOC107054728
422780	38.6159	19.6839	29.8104	125.223	136.093	117.772	29.37	126.363	-2.10512	1.66765e-15	LIMCH1	LIM and calponin homology domains 1%2C transcript variant X6
107051372	1.8837	3.74932	6.32341	23.9062	8.50583	19.2903	3.98548	17.2341	-2.10355	0.00751898	LOC107051372	coiled-coil domain-containing protein 81-like
112530931	4.70925	1.87466	0.903344	5.69195	18.0749	8.12221	2.49575	10.6297	-2.10044	0.0425022	LOC112530931	olfactory receptor 14C36-like
420209	0.94185	5.62398	3.61338	12.5223	11.6955	19.2903	3.39307	14.5027	-2.09714	0.0126278	CA3B	carbonic anhydrase 3B
419941	8.47665	4.68665	0.903344	14.7991	24.4543	20.3055	4.68888	19.853	-2.09302	0.00405708	PRR29	proline rich 29%2C transcript variant X2
426452	16.0115	1.87466	9.03344	26.183	42.5292	43.6569	8.97318	37.4563	-2.06512	0.000167432	CFAP45	cilia and flagella associated protein 45
423841	11.3022	15.9346	6.32341	35.2901	60.604	43.6569	11.1867	46.517	-2.06172	5.53267e-06	ANKRD2	ankyrin repeat domain 2
427203	11.3022	13.1226	15.3568	61.4731	45.7188	55.8402	13.2606	54.344	-2.03211	2.11167e-07	ENC1	ectodermal-neural cortex 1%2C transcript variant X1
107053274	7.5348	10.3106	4.51672	34.1517	27.6439	29.443	7.45405	30.4129	-2.03132	0.000168	LOC107053274	uncharacterized LOC107053274
395465	172.359	117.166	136.405	532.767	584.776	590.891	141.977	569.478	-2.00513	1.97768e-53	CITED4	Cbp/p300 interacting transactivator with Glu/Asp rich carboxy-terminal domain 4
112532909	1.8837	10.3106	8.1301	23.9062	24.4543	32.4889	6.77481	26.9498	-1.99129	0.000921874	LOC112532909	uncharacterized LOC112532909
418146	26.3718	27.1826	26.197	108.147	106.323	100.512	26.5838	104.994	-1.98127	1.89671e-13	IQSEC3	IQ motif and Sec7 domain 3%2C transcript variant X1
112530240	3.7674	2.81199	4.51672	13.6607	12.7587	17.2597	3.6987	14.5597	-1.9764	0.0128395	LOC112530240	small nucleolar RNA SNORA16B/SNORA16A family
107052990	3.7674	6.56131	2.71003	22.7678	11.6955	16.2444	4.34625	16.9026	-1.95959	0.00929945	LOC107052990	uncharacterized LOC107052990
421504	5.6511	6.56131	4.51672	31.8749	17.0117	16.2444	5.57638	21.7103	-1.95718	0.00292941	MAP1LC3C	microtubule associated protein 1 light chain 3 gamma%2C transcript variant X2
101748418	41.4414	49.6785	30.7137	146.852	127.587	179.704	40.6112	151.381	-1.90157	3.33058e-15	EXPH5	exophilin 5%2C transcript variant X1
777932	4.70925	3.74932	1.80669	22.7678	8.50583	7.10694	3.42175	12.7935	-1.89843	0.0381297	MIR221	microRNA 221
429005	574.529	595.205	543.813	2180.02	2183.87	1980.8	571.182	2114.9	-1.88849	1.17206e-159	SLC39A10	solute carrier family 39 member 10%2C transcript variant X2
414845	19.7789	3.74932	8.1301	37.5669	43.5924	35.5347	10.5528	38.898	-1.88482	0.000240266	CDH3	cadherin 3
107054855	3.7674	3.74932	1.80669	11.3839	9.56906	13.1986	3.1078	11.3839	-1.87859	0.0384186	LOC107054855	corticoliberin-like%2C transcript variant X3
427643	144.103	134.976	137.308	519.106	501.844	503.577	138.796	508.176	-1.87227	1.44144e-54	SPRY4	sprouty RTK signaling antagonist 4%2C transcript variant X1
395083	342.833	395.553	330.624	1267.03	1264.18	1351.33	356.337	1294.18	-1.86157	1.49609e-106	TNFRSF1B	TNF receptor superfamily member 1B
101748820	2.82555	11.248	10.8401	34.1517	30.8336	25.3819	8.30455	30.1224	-1.85323	0.000825977	LOC101748820	uncharacterized LOC101748820%2C transcript variant X1
101751678	8.47665	4.68665	2.71003	22.7678	11.6955	22.3361	5.29111	18.9331	-1.84383	0.0096403	SCFN	scaffoldin
770888	4.70925	2.81199	3.61338	17.0759	8.50583	14.2139	3.71154	13.2652	-1.83586	0.0286818	GAREM2	GRB2 associated regulator of MAPK1 subtype 2
422044	20.7207	24.3706	29.8104	81.9641	86.1215	95.436	24.9672	87.8405	-1.81392	7.35053e-10	PKHD1	PKHD1%2C fibrocystin/polyductin%2C transcript variant X5
423536	234.521	269.951	211.383	841.27	798.485	874.153	238.618	837.969	-1.81326	8.42654e-70	KCNK4	potassium channel%2C subfamily K%2C member 4%2C transcript variant X1
112531785	82.8828	80.6104	79.4943	274.352	291.325	285.293	80.9958	283.656	-1.80878	3.12797e-30	LOC112531785	skin secretory protein xP2-like
107055713	656.469	627.074	528.456	1993.32	2184.94	2162.54	604	2113.6	-1.8082	1.09738e-121	LOC107055713	uncharacterized LOC107055713%2C transcript variant X2
395852	504.832	474.289	509.486	1736.04	1726.68	1741.2	496.202	1734.64	-1.80545	2.37683e-148	ID2	inhibitor of DNA binding 2%2C HLH protein
418964	4.70925	11.248	16.2602	36.4285	43.5924	32.4889	10.7391	37.5032	-1.79836	0.00024747	C1H11ORF87	chromosome 1 open reading frame%2C human C11orf87
430697	5.6511	4.68665	8.1301	20.491	25.5175	18.275	6.15595	21.4278	-1.79566	0.00448946	KLF8	Kruppel-like factor 8%2C transcript variant X6
378908	9.4185	8.43597	12.6468	38.7053	31.8969	35.5347	10.1671	35.3789	-1.79559	0.000160729	SLA	Src-like-adaptor%2C transcript variant X3
378912	53.6855	80.6104	78.5909	262.968	241.353	231.483	70.9623	245.268	-1.78714	8.54508e-23	RGS2	regulator of G-protein signaling 2
422573	37.674	62.8011	64.1374	190.111	199.887	175.643	54.8709	188.547	-1.7786	3.32607e-17	VEGFC	vascular endothelial growth factor C
107052436	79.1154	66.5504	79.4943	232.232	267.934	267.018	75.0534	255.728	-1.76922	3.46294e-25	LOC107052436	uncharacterized LOC107052436%2C transcript variant X2
novel.236	72.5225	72.1744	78.5909	244.754	290.261	226.407	74.4293	253.807	-1.76896	4.74886e-24	-	-
428538	40.4996	46.8665	30.7137	136.607	140.346	123.864	39.3599	133.606	-1.76462	1.4613e-13	ERD2L	epidermal retinol dehydrogenase 2-like%2C transcript variant X2
421130	462.448	486.474	417.345	1537.97	1497.03	1599.06	455.423	1544.68	-1.76285	3.37153e-116	SDR16C5	short chain dehydrogenase/reductase family 16C%2C member 5
423134	9.4185	5.62398	2.71003	19.3526	12.7587	27.4125	5.9175	19.8413	-1.75335	0.0117481	PGR2/3	tandem PRG2/PRG3 gene pair
420384	3800.36	3843.05	3410.12	12451.7	12449.3	12294	3684.51	12398.3	-1.75079	1.36715e-301	AQP1	aquaporin 1
107052203	4329.68	3690.27	3959.36	13347.6	13464.7	13393.5	3993.1	13402	-1.74691	2.15316e-261	IER5L	immediate early response 5 like
414143	44.267	47.8038	52.394	169.62	173.306	139.093	48.1549	160.673	-1.73615	7.89351e-16	P3H2	prolyl 3-hydroxylase 2%2C transcript variant X3
396495	181.777	194.965	169.829	581.717	591.155	637.594	182.19	603.489	-1.72909	5.9908e-54	IL8L2	interleukin 8-like 2
374150	2105.03	1861.54	1832.89	6244.07	6655.81	6174.91	1933.15	6358.26	-1.7179	7.78474e-205	ID4	inhibitor of DNA binding 4%2C HLH protein
100859283	30.1392	32.8066	39.7471	97.9015	125.461	113.711	34.231	112.358	-1.71435	3.29181e-11	PHLDA3	pleckstrin homology like domain family A member 3
396047	777.026	679.564	719.965	2304.1	2549.62	2221.43	725.519	2358.38	-1.70074	1.32132e-124	SNAI1	snail family transcriptional repressor 1
101749541	89.4758	84.3597	99.3678	257.276	310.463	314.736	91.0678	294.158	-1.69222	6.94524e-26	LOC101749541	translation initiation factor IF-2-like
427790	182.719	149.973	163.505	499.753	529.488	568.555	165.399	532.599	-1.68817	1.59331e-44	MYOCD	myocardin%2C transcript variant X2
421502	34.8485	34.6812	29.8104	99.0399	120.145	100.512	33.1133	106.566	-1.68758	1.04905e-10	LOC421502	uncharacterized LOC421502%2C transcript variant X2
101748744	5.6511	4.68665	5.42006	9.10712	12.7587	28.4277	5.25261	16.7645	-1.68197	0.0272287	LOC101748744	serine protease 23-like%2C transcript variant X1
novel.97	113.964	164.97	126.468	352.901	481.643	450.783	135.134	428.442	-1.66623	7.24963e-27	-	-
107051834	11.3022	5.62398	11.7435	30.7365	34.0233	26.3972	9.55655	30.3857	-1.66598	0.00133893	LOC107051834	uncharacterized LOC107051834
404747	34.8485	22.4959	20.7769	79.6873	79.7422	87.3138	26.0404	82.2478	-1.66211	5.20925e-08	SLC6A4	solute carrier family 6 member 4%2C transcript variant X1
421641	9.4185	3.74932	8.1301	19.3526	23.391	24.3666	7.09931	22.3701	-1.65672	0.00706495	MYCT1	myc target 1%2C transcript variant X1
107054902	64.9877	57.1771	44.2639	163.928	187.128	172.597	55.4762	174.551	-1.65618	1.1034e-15	LOC107054902	uncharacterized LOC107054902
100857342	1867.69	1754.68	1846.44	5756.84	5613.85	5742.4	1822.94	5704.36	-1.64573	7.80133e-270	NANOS1	nanos C2HC-type zinc finger 1
100315836	3.7674	5.62398	6.32341	15.9375	12.7587	20.3055	5.23826	16.3339	-1.64023	0.0236907	MIR1780	microRNA 1780
novel.23	1150.94	1220.4	1241.19	3616.67	3821.24	3821.5	1204.18	3753.14	-1.64008	1.41813e-198	-	-
107052542	22.6044	15.9346	27.1003	75.1337	59.5408	70.0541	21.8798	68.2429	-1.63818	1.03365e-06	LOC107052542	uncharacterized LOC107052542
419638	6.59295	5.62398	6.32341	17.0759	17.0117	23.3514	6.18011	19.1463	-1.63377	0.0126403	DLGAP3	DLG associated protein 3%2C transcript variant X2
novel.83	12.2441	3.74932	4.51672	20.491	22.3278	20.3055	6.8367	21.0415	-1.62582	0.0128493	-	-
771550	1412.78	1161.35	1281.85	3799.95	4085.99	3945.36	1285.32	3943.77	-1.61763	4.40206e-141	EPHA2	EPH receptor A2
107054425	10.3604	6.56131	9.03344	31.8749	25.5175	22.3361	8.6517	26.5762	-1.61589	0.00332768	LOC107054425	epidermal differentiation-specific protein-like
373931	169.533	123.728	99.3678	413.236	370.004	412.202	130.876	398.481	-1.60806	2.65591e-24	EGR1	early growth response 1
107053869	13.1859	7.49864	9.93678	22.7678	28.7072	40.6111	10.2071	30.6953	-1.59336	0.00225023	LOC107053869	uncharacterized LOC107053869
420332	1698.16	1665.64	1794.94	4985.01	5279.99	5192.12	1719.58	5152.38	-1.58312	1.6329e-219	MYC	MYC proto-oncogene%2C bHLH transcription factor%2C transcript variant X1
417965	8.47665	7.49864	3.61338	18.2142	22.3278	17.2597	6.52956	19.2672	-1.56543	0.0177664	GRIN2B	glutamate ionotropic receptor NMDA type subunit 2B
101750992	11.3022	2.81199	13.5502	21.6294	29.7704	30.4583	9.22145	27.286	-1.56386	0.00726808	KLHL33	kelch like family member 33%2C transcript variant X2
395642	415.356	342.126	389.341	1134.97	1113.2	1128.99	382.274	1125.72	-1.55807	3.07979e-74	DUSP4	dual specificity phosphatase 4
424863	1148.12	1036.69	1031.62	2927.94	3418.28	3071.21	1072.14	3139.14	-1.55029	1.2059e-116	AMOTL2	angiomotin like 2%2C transcript variant X1
101751314	8.47665	6.56131	7.22675	22.7678	15.9484	26.3972	7.42157	21.7045	-1.54954	0.0114408	LOC101751314	uncharacterized LOC101751314
112531575	3.7674	8.43597	4.51672	11.3839	18.0749	19.2903	5.57336	16.2497	-1.54918	0.0349172	LOC112531575	translation initiation factor IF-2-like
415361	3.7674	7.49864	8.1301	19.3526	18.0749	19.2903	6.46538	18.9059	-1.54504	0.019371	ACSBG1	acyl-CoA synthetase bubblegum family member 1%2C transcript variant X7
novel.275	43.3251	24.3706	27.1003	80.8257	95.6906	99.4971	31.5987	92.0045	-1.54496	1.2568e-07	-	-
425025	72.5225	68.4251	70.4608	209.464	198.824	206.101	70.4695	204.796	-1.53897	9.37272e-18	LEKR1	leucine%2C glutamate and lysine rich 1%2C transcript variant X7
112531480	6.59295	3.74932	5.42006	12.5223	14.8852	18.275	5.25411	15.2275	-1.53831	0.0387252	LOC112531480	uncharacterized LOC112531480
107052707	422.891	443.357	471.546	1351.27	1293.95	1235.59	445.931	1293.6	-1.53549	7.88419e-84	CEBPD	CCAAT/enhancer binding protein delta
107050827	5.6511	5.62398	4.51672	20.491	15.9484	9.13749	5.26393	15.1923	-1.52451	0.0450619	LOC107050827	uncharacterized LOC107050827
421460	81.941	86.2344	72.2675	211.741	215.835	260.926	80.1476	229.501	-1.5201	1.06515e-17	RASGRP3	RAS guanyl releasing protein 3%2C transcript variant X1
769085	24.4881	21.5586	27.1003	71.7186	56.3511	81.2221	24.3823	69.7639	-1.51643	3.20471e-06	LACTBL1	lactamase beta like 1
424025	19.7789	26.2452	16.2602	60.3347	62.7305	54.8249	20.7614	59.2967	-1.51529	1.65848e-05	TRPM8	transient receptor potential cation channel subfamily M member 8%2C transcript variant X1
422632	4.70925	5.62398	7.22675	15.9375	14.8852	19.2903	5.85333	16.7043	-1.51199	0.0308454	PRAG1	PEAK1 related kinase activating pseudokinase 1%2C transcript variant X5
421645	7.5348	4.68665	4.51672	7.96873	19.1381	20.3055	5.57939	15.8041	-1.5105	0.0465108	IPCEF1	interaction protein for cytohesin exchange factors 1%2C transcript variant X2
426146	15.0696	26.2452	27.1003	52.3659	75.4892	67.0083	22.8051	64.9545	-1.51003	1.52643e-05	NUP210L	nucleoporin 210 like
rna63499	12.2441	7.49864	9.03344	22.7678	37.213	21.3208	9.59204	27.1005	-1.49942	0.00678226	-	tRNA-Ser
396025	6.59295	2.81199	7.22675	13.6607	15.9484	17.2597	5.5439	15.6229	-1.4941	0.0431728	XDH	xanthine dehydrogenase%2C transcript variant X1
107049909	9.4185	3.74932	9.03344	15.9375	15.9484	30.4583	7.40042	20.7814	-1.49288	0.0236094	LOC107049909	leukocyte immunoglobulin-like receptor subfamily A member 2
100858361	28.2555	23.4333	27.1003	86.5176	62.7305	72.0846	26.263	73.7776	-1.48813	1.9419e-06	HSD11B2	hydroxysteroid 11-beta dehydrogenase 2%2C transcript variant X2
770254	483.169	432.109	482.386	1248.81	1357.74	1309.71	465.888	1305.42	-1.48657	2.65603e-79	KLF4	Kruppel like factor 4
427626	240.172	243.706	267.39	697.833	720.869	677.189	250.422	698.631	-1.4794	1.64798e-49	NEURL1B	neuralized E3 ubiquitin protein ligase 1B%2C transcript variant X3
112532950	4.70925	10.3106	5.42006	19.3526	21.2646	16.2444	6.81332	18.9539	-1.4764	0.0262043	LOC112532950	small nucleolar RNA SNORD38
novel.29	97.9524	99.357	93.9478	245.892	291.325	271.079	97.0857	269.432	-1.47374	1.36348e-20	-	-
100858984	44.267	43.1172	48.7806	116.116	125.461	136.047	45.3882	125.875	-1.4722	1.9141e-10	LOC100858984	dynein light chain 2%2C cytoplasmic-like
395133	88.5339	100.294	108.401	289.151	258.365	270.064	99.0765	272.526	-1.45823	2.53258e-20	SGK1	serum/glucocorticoid regulated kinase 1%2C transcript variant X2
421301	7940.74	7839.83	7929.55	21124	21851.5	22065	7903.37	21680.2	-1.4559	0	LBH	limb bud and heart development
107053920	44.267	32.8066	28.0037	100.178	112.702	75.1305	35.0257	96.0037	-1.45496	4.1665e-07	LOC107053920	uncharacterized LOC107053920%2C transcript variant X18
428156	21.6626	14.9973	36.1338	75.1337	70.1731	54.8249	24.2645	66.7106	-1.45323	5.17844e-05	FOXS1	forkhead box S1
112533225	11.3022	9.3733	5.42006	26.183	19.1381	25.3819	8.69852	23.5677	-1.44106	0.0137078	LOC112533225	uncharacterized LOC112533225
101749972	22.6044	13.1226	27.1003	52.3659	46.7821	71.0694	20.9424	56.7391	-1.43774	0.000155303	ADCY10L11	adenylate cyclase type 10-like 11
107052570	17.8952	20.6213	24.3903	48.9508	57.4144	63.9624	20.9689	56.7759	-1.43761	5.31292e-05	LOC107052570	uncharacterized LOC107052570
426482	2813.31	2307.71	2332.43	6994.27	6755.76	6269.33	2484.48	6673.12	-1.42542	4.0861e-102	SHC4	SHC adaptor protein 4%2C transcript variant X2
424198	28.2555	25.3079	26.197	51.2276	75.4892	85.2832	26.5868	70.6667	-1.41426	1.6031e-05	OBSL1	obscurin like 1%2C transcript variant X1
107055358	83.8247	59.9891	67.7508	177.589	228.594	155.337	70.5215	187.173	-1.40824	2.01481e-11	LOC107055358	proline-rich receptor-like protein kinase PERK2
107053801	82.8828	60.9265	65.9441	195.803	182.875	174.628	69.9178	184.435	-1.39916	4.60648e-13	LOC107053801	uncharacterized LOC107053801
421186	3563.02	3512.18	3554.66	9357.57	9266.04	9394.35	3543.28	9339.32	-1.39823	2.72137e-280	FKBP5	FK506 binding protein 5%2C transcript variant X1
374196	141.278	120.916	123.758	327.856	374.257	314.736	128.65	338.95	-1.3979	2.69571e-22	PDGFA	platelet derived growth factor subunit A
107054139	11.3022	7.49864	7.22675	15.9375	23.391	28.4277	8.67587	22.5854	-1.38667	0.020774	LOC107054139	uncharacterized LOC107054139
112530939	11.3022	10.3106	13.5502	35.2901	20.2013	36.55	11.721	30.6805	-1.38663	0.00659088	LOC112530939	uncharacterized LOC112530939
112532347	23.5463	32.8066	22.5836	67.165	70.1731	67.0083	26.3121	68.1155	-1.37341	1.75869e-05	LOC112532347	uncharacterized LOC112532347
416054	30.1392	30.9319	40.6505	73.9954	93.5641	95.436	33.9072	87.6652	-1.37066	1.43472e-06	KLHDC8B	kelch domain containing 8B
100315918	8.47665	5.62398	7.22675	21.6294	21.2646	12.1833	7.10913	18.3591	-1.3648	0.0419878	MIR1676	microRNA 1676
771693	10.3604	14.9973	9.03344	17.0759	45.7188	25.3819	11.4637	29.3922	-1.36265	0.0144627	TNIP3	TNFAIP3 interacting protein 3
395475	20.7207	20.6213	16.2602	52.3659	44.6556	50.7638	19.2007	49.2618	-1.36032	0.000307678	KANK1	KN motif and ankyrin repeat domains 1%2C transcript variant X2
112532241	7.5348	8.43597	7.22675	13.6607	22.3278	23.3514	7.73251	19.7799	-1.35994	0.0324894	LOC112532241	small nucleolar RNA SNORA33
107052205	145.045	126.54	112.015	343.794	314.716	321.843	127.866	326.784	-1.35428	1.00087e-20	LOC107052205	uncharacterized LOC107052205
418936	7.5348	2.81199	13.5502	25.0446	19.1381	17.2597	7.96565	20.4808	-1.35391	0.0433349	ATP8A2	ATPase phospholipid transporting 8A2%2C transcript variant X1
112533232	8.47665	12.1853	18.0669	27.3214	37.213	34.5194	12.9096	33.0179	-1.35302	0.00558559	LOC112533232	small nucleolar RNA SNORD16
416875	155.405	164.033	144.535	413.236	389.142	380.729	154.658	394.369	-1.35035	7.7873e-26	CUX2	cut like homeobox 2%2C transcript variant X4
395788	3.7674	15.9346	9.03344	12.5223	32.9601	27.4125	9.57849	24.2983	-1.34724	0.0374515	TCF15	transcription factor 15 (basic helix-loop-helix)
107049151	7.5348	14.06	7.22675	27.3214	28.7072	17.2597	9.60717	24.4294	-1.34529	0.0210177	LOC107049151	uncharacterized LOC107049151
425968	934.315	917.646	962.965	2349.64	2371	2418.39	938.309	2379.68	-1.34262	5.58929e-117	EDMPN1	epidermal differentiation protein containing a MPN sequence motif 1
396399	275.02	299.946	317.074	786.628	703.857	765.519	297.347	752.001	-1.33775	3.78524e-42	TGFBR2	transforming growth factor beta receptor 2%2C transcript variant X1
431643	12.2441	20.6213	31.617	54.6427	45.7188	62.9471	21.4941	54.4362	-1.33747	0.000668405	GLIS3	GLIS family zinc finger 3%2C transcript variant X1
415633	528.378	556.774	546.523	1359.24	1380.07	1368.59	543.892	1369.3	-1.33204	5.39672e-77	ADGRG1	adhesion G protein-coupled receptor G1%2C transcript variant X2
107054903	14.1278	20.6213	16.2602	28.4598	53.1614	45.6874	17.0031	42.4362	-1.32318	0.0021823	LOC107054903	uncharacterized LOC107054903%2C transcript variant X2
395881	149.754	133.101	158.989	379.084	361.498	365.5	147.281	368.694	-1.32289	2.35992e-23	MAFA	MAF bZIP transcription factor A
418487	19.7789	2.81199	8.1301	33.0133	25.5175	18.275	10.2403	25.6019	-1.32068	0.041194	MAP3K7CL	MAP3K7 C-terminal like%2C transcript variant X1
426550	43.3251	34.6812	42.4572	95.6248	108.449	96.4513	40.1545	100.175	-1.3187	2.91394e-07	GPAT2	glycerol-3-phosphate acyltransferase 2%2C mitochondrial%2C transcript variant X4
421507	52.7436	59.9891	70.4608	154.821	160.548	142.139	61.0645	152.502	-1.31841	2.96585e-10	GREM2	gremlin 2%2C DAN family BMP antagonist%2C transcript variant X1
107055317	6.59295	3.74932	13.5502	18.2142	21.2646	20.3055	7.96414	19.9281	-1.31825	0.0462938	GJD3	gap junction protein delta 3
396361	951.269	1056.37	916.894	2364.44	2462.44	2463.06	974.845	2429.98	-1.31821	9.5693e-95	INHBA	inhibin beta A subunit%2C transcript variant X1
776138	46.1507	81.5477	46.0705	146.852	143.536	142.139	57.923	144.176	-1.31666	3.26891e-08	JAG2	jagged 2%2C transcript variant X2
102465358	16.0115	10.3106	6.32341	25.0446	23.391	32.4889	10.8818	26.9748	-1.31563	0.0167821	MIR6614	microRNA 6614
112530328	40.4996	45.9292	28.907	105.87	95.6906	85.2832	38.4452	95.6147	-1.31483	1.55941e-06	LOC112530328	uncharacterized LOC112530328
112530970	1006.84	850.159	838.303	2124.24	2290.19	2286.4	898.433	2233.61	-1.31458	9.4365e-74	LOC112530970	extensin-like
112531891	20.7207	14.9973	16.2602	44.3972	29.7704	54.8249	17.3261	42.9975	-1.3134	0.00209433	LOC112531891	zonadhesin-like
rna63496	8.47665	7.49864	9.03344	21.6294	21.2646	19.2903	8.33624	20.7281	-1.31243	0.0300384	-	tRNA-Gly
429900	6.59295	10.3106	9.93678	23.9062	24.4543	18.275	8.94679	22.2118	-1.3086	0.0268347	COL25A1	collagen type XXV alpha 1 chain
417391	9.4185	5.62398	17.1635	21.6294	27.6439	30.4583	10.7353	26.5772	-1.30552	0.0211061	TOM1L1	target of myb1 like 1 membrane trafficking protein%2C transcript variant X2
420571	86.6502	101.232	116.531	242.477	251.985	257.88	101.471	250.781	-1.30449	1.68112e-15	DYNC1I1	dynein cytoplasmic 1 intermediate chain 1%2C transcript variant X4
107049603	55.5692	49.6785	37.9405	118.393	113.765	120.818	47.7294	117.659	-1.30367	5.45552e-08	LOC107049603	protein fosB-like%2C transcript variant X1
417012	62.1621	64.6758	83.1077	184.419	141.409	192.903	69.9818	172.91	-1.30354	4.16025e-10	HORMAD2	HORMA domain containing 2%2C transcript variant X7
novel.75	7.5348	11.248	14.4535	22.7678	24.4543	34.5194	11.0788	27.2472	-1.29875	0.0159047	-	-
396356	13.1859	11.248	19.8736	33.0133	41.4659	34.5194	14.7691	36.3329	-1.29623	0.0043464	MYLK2	myosin light chain kinase 2
395851	210.033	185.591	163.505	462.186	428.481	475.149	186.376	455.272	-1.28966	7.21975e-25	HMGA2	high mobility group AT-hook 2
101751325	97.0106	89.0464	86.721	194.665	238.163	231.483	90.926	221.437	-1.28601	1.08864e-13	LOC101751325	uncharacterized LOC101751325%2C transcript variant X1
396484	30.1392	20.6213	19.8736	52.3659	59.5408	59.9013	23.5447	57.2694	-1.28516	0.000251527	MSX1	msh homeobox 1
396039	358.845	297.134	326.107	848.101	746.387	799.023	327.362	797.837	-1.28485	6.43098e-39	FOXC2	forkhead box C2
422756	24.4881	22.4959	22.5836	58.0579	48.9085	61.9319	23.1892	56.2994	-1.28032	0.000233952	RASL11B	RAS like family 11 member B
431400	20.7207	22.4959	40.6505	66.0266	69.1099	68.0235	27.9557	67.72	-1.27292	0.000163122	NRARP	NOTCH-regulated ankyrin repeat protein
novel.58	36.7322	36.5559	37.9405	84.2409	93.5641	90.3596	37.0762	89.3882	-1.27006	2.13329e-06	-	-
107052797	9040.82	8630.94	8448.07	20690.2	21453.8	20764.4	8706.61	20969.5	-1.26818	3.45796e-230	PHLDA1	pleckstrin homology like domain family A member 1
374096	616.912	532.404	556.46	1334.19	1448.12	1324.94	568.592	1369.08	-1.26797	6.7058e-59	SMAD6	SMAD family member 6
418535	113.022	126.54	135.502	297.12	277.503	327.934	125.021	300.852	-1.26679	2.18514e-17	UBASH3A	ubiquitin associated and SH3 domain containing A%2C transcript variant X1
101752108	23.5463	17.8093	22.5836	59.1963	52.0982	42.6416	21.313	51.312	-1.26448	0.000677524	LOC101752108	uncharacterized LOC101752108
101752029	11962.4	10024.7	10408.3	25247.2	26869.9	25488.5	10798.5	25868.6	-1.26041	2.18743e-115	THBD	thrombomodulin
419031	7.5348	9.3733	9.03344	19.3526	18.0749	24.3666	8.64718	20.5981	-1.2536	0.0396079	VWF	von Willebrand factor
112531588	74.4062	71.2371	47.8772	135.468	156.295	166.505	64.5068	152.756	-1.24728	1.34607e-08	LOC112531588	uncharacterized LOC112531588
107055056	119.615	158.409	159.892	340.379	334.917	362.454	145.972	345.916	-1.24426	3.78148e-18	LOC107055056	uncharacterized LOC107055056
422199	26.3718	13.1226	16.2602	48.9508	38.2762	44.6722	18.5849	43.9664	-1.24274	0.00286911	F8	coagulation factor VIII
428805	7.5348	14.9973	9.03344	18.2142	28.7072	27.4125	10.5218	24.778	-1.23981	0.0295642	FBXO41	F-box protein 41
112531898	83.8247	74.9864	63.2341	186.696	164.8	172.597	74.0151	174.698	-1.23955	1.71174e-10	LOC112531898	uncharacterized LOC112531898
101748127	11.3022	11.248	28.0037	35.2901	47.8453	36.55	16.8513	39.8951	-1.23875	0.00825772	LOC101748127	uncharacterized LOC101748127
419828	143.161	158.409	112.015	315.334	350.865	305.598	137.862	323.933	-1.23375	3.78635e-16	NUAK2	NUAK family kinase 2
novel.70	102.662	100.294	88.5277	218.571	229.657	230.468	97.1612	226.232	-1.22062	1.66825e-13	-	-
112533159	156.347	147.161	129.178	293.705	364.687	348.24	144.229	335.544	-1.22027	4.25651e-17	LOC112533159	uncharacterized LOC112533159
428413	252.416	280.262	249.323	629.53	609.23	581.753	260.667	606.838	-1.21882	1.21414e-31	BAMBI	BMP and activin membrane bound inhibitor%2C transcript variant X1
107055006	14.1278	11.248	7.22675	22.7678	23.391	29.443	10.8675	25.2006	-1.21871	0.0276534	LOC107055006	uncharacterized LOC107055006
428948	242.055	227.771	198.736	499.753	527.361	525.913	222.854	517.676	-1.21725	1.20342e-26	PDLIM1	PDZ and LIM domain 1%2C transcript variant X1
100859913	31.0811	34.6812	32.5204	69.4418	72.2996	86.2985	32.7609	76.0133	-1.21611	3.69423e-05	FAM110C	family with sequence similarity 110 member C
420425	1279.97	1106.05	1056.91	2671.8	2642.12	2675.25	1147.65	2663.06	-1.21481	8.63767e-74	CSRNP1	cysteine and serine rich nuclear protein 1%2C transcript variant X2
100315872	10.3604	10.3106	9.03344	22.7678	29.7704	16.2444	9.90147	22.9275	-1.21025	0.0385361	MIR1579	microRNA 1579
100857380	61.2203	58.1145	52.394	116.116	130.777	149.246	57.2429	132.046	-1.20867	6.36801e-08	NR4A1	nuclear receptor subfamily 4 group A member 1
374272	873.095	717.995	747.969	1843.05	1761.77	1799.07	779.686	1801.3	-1.20822	1.33461e-59	DUSP6	dual specificity phosphatase 6%2C transcript variant X1
427505	34.8485	28.1199	32.5204	59.1963	78.6789	82.2374	31.8296	73.3709	-1.20748	8.27631e-05	SAXO2	stabilizer of axonemal microtubules 2
112532591	14.1278	7.49864	18.9702	40.982	25.5175	27.4125	13.5322	31.304	-1.20331	0.0199011	LOC112532591	small nucleolar RNA SNORA28
378926	46.1507	24.3706	29.8104	75.1337	69.1099	86.2985	33.4439	76.8474	-1.20238	0.000130347	ANKRD1	ankyrin repeat domain 1
395241	37.674	39.3679	56.0073	116.116	83.9951	106.604	44.3497	102.238	-1.20183	7.40885e-06	HOPX	HOP homeobox%2C transcript variant X4
112530132	152.58	155.597	147.245	307.365	381.699	356.362	151.807	348.476	-1.20025	5.45762e-18	LOC112530132	uncharacterized LOC112530132
396250	264.66	267.139	261.97	605.624	646.443	567.54	264.59	606.535	-1.19654	1.31938e-30	ETS2	ETS proto-oncogene 2%2C transcription factor
418566	26.3718	19.6839	14.4535	46.674	42.5292	48.7333	20.1697	45.9788	-1.19168	0.00266115	NYX	nyctalopin%2C transcript variant X4
107053559	20.7207	21.5586	13.5502	38.7053	44.6556	43.6569	18.6098	42.3393	-1.18943	0.00369404	LOC107053559	uncharacterized LOC107053559
423890	273.137	309.319	317.977	661.405	693.225	698.51	300.144	684.38	-1.18903	3.9686e-33	DUSP5	dual specificity phosphatase 5
112532896	10.3604	11.248	9.93678	25.0446	26.5807	20.3055	10.515	23.9769	-1.18808	0.0323349	LOC112532896	uncharacterized LOC112532896
112532265	10.3604	11.248	9.93678	25.0446	23.391	23.3514	10.515	23.929	-1.18609	0.031603	LOC112532265	uncharacterized LOC112532265
423759	328.706	333.69	322.494	752.476	766.588	719.831	328.296	746.298	-1.1846	9.08679e-38	TMEM150A	transmembrane protein 150A
422260	137.51	154.659	155.375	342.655	374.257	297.476	149.182	338.129	-1.17932	1.64491e-16	SYTL4	synaptotagmin like 4
395654	124.324	89.0464	96.6578	234.508	221.152	244.682	103.343	233.447	-1.17659	7.10819e-12	HBEGF	heparin binding EGF like growth factor
107053944	163.882	151.848	143.632	351.763	321.095	363.469	153.12	345.442	-1.17449	4.69576e-18	LOC107053944	uncharacterized LOC107053944
428510	92.3013	96.545	77.6876	225.401	178.622	196.964	88.8446	200.329	-1.17275	1.65006e-10	DNAH5L	dynein axonemal heavy chain 5-like
423625	90.4176	137.788	106.595	228.816	255.175	270.064	111.6	251.352	-1.17263	1.51079e-11	SELENOU	selenoprotein U%2C transcript variant 1
100858936	55.5692	51.5532	24.3903	86.5176	123.335	85.2832	43.8375	98.3785	-1.16934	0.000153406	PAQR9	progestin and adipoQ receptor family member 9
418800	88.5339	106.856	97.5612	233.37	207.33	218.284	97.6502	219.661	-1.16883	5.10757e-12	PCDH9	protocadherin 9%2C transcript variant X1
107054907	16.0115	11.248	11.7435	39.8437	31.8969	16.2444	13.001	29.3283	-1.16865	0.0301158	LOC107054907	uncharacterized LOC107054907
112533184	16.9533	17.8093	20.7769	35.2901	41.4659	47.718	18.5132	41.4913	-1.16575	0.00451219	LOC112533184	uncharacterized LOC112533184
427213	1120.8	1181.97	1100.27	2483.97	2497.52	2649.87	1134.35	2543.79	-1.16559	5.67272e-87	F2RL1	F2R like trypsin receptor 1
427788	45.2088	59.9891	51.4906	104.732	123.335	122.848	52.2295	116.972	-1.16457	8.66633e-07	MYH1E	myosin%2C heavy chain 1E%2C skeletal muscle
100315903	18.837	16.8719	20.7769	40.982	41.4659	43.6569	18.8286	42.035	-1.15832	0.00395381	MIR22	microRNA 22
395674	1834.72	1583.15	1756.1	3818.16	3875.47	3853.99	1724.66	3849.21	-1.15825	1.12323e-92	MCL1	BCL2 family apoptosis regulator%2C transcript variant X1
395067	1741.48	1705	1500.45	3571.13	3668.14	3782.92	1648.98	3674.06	-1.15637	8.20849e-84	CRIM1	cysteine rich transmembrane BMP regulator 1
417147	3887.96	3815.87	4027.11	9014.91	8578.13	8471.47	3910.31	8688.17	-1.15151	1.06371e-152	ADAMTSL2	ADAMTS like 2%2C transcript variant X3
101751638	318.345	388.992	369.468	772.967	850.583	760.442	358.935	794.664	-1.14634	2.2222e-31	ARSJ	arylsulfatase family member J%2C transcript variant X2
107051287	90.4176	70.2998	66.8475	173.035	165.864	163.46	75.8549	167.453	-1.14309	6.87246e-09	IL11	interleukin 11
107052979	110.196	119.041	111.111	252.723	253.048	245.697	113.45	250.489	-1.14261	1.35e-13	LOC107052979	uncharacterized LOC107052979
378803	475.634	449.919	455.285	985.846	1032.4	1026.44	460.279	1014.9	-1.14118	6.98736e-46	TNFRSF11B	TNF receptor superfamily member 11b%2C transcript variant X1
427809	1388.29	1418.18	1343.27	2908.59	3085.49	3150.4	1383.25	3048.16	-1.14042	5.48927e-93	SMURF2	SMAD specific E3 ubiquitin protein ligase 2%2C transcript variant X2
771032	37.674	31.8692	28.0037	86.5176	51.035	77.161	32.5156	71.5712	-1.13799	0.000456249	C22H8ORF4	chromosome 22 open reading frame%2C human C8orf4
100859784	41.4414	28.1199	38.8438	86.5176	77.6157	74.1152	36.135	79.4162	-1.13423	9.9534e-05	LYPD1	LY6/PLAUR domain containing 1
776031	859.909	892.338	881.664	1799.79	1884.04	2075.23	877.97	1919.69	-1.12929	2.27809e-60	ANGPTL2	angiopoietin-like 2
771069	11.3022	18.7466	16.2602	33.0133	26.5807	41.6263	15.4363	33.7401	-1.1292	0.0169062	LOC771069	C-factor-like%2C transcript variant X2
416507	17.8952	29.0572	18.9702	53.5043	51.035	39.5958	21.9742	48.045	-1.12719	0.00387655	RASD1	ras related dexamethasone induced 1%2C transcript variant X1
395417	555.692	577.395	613.371	1194.17	1221.65	1386.87	582.153	1267.56	-1.12305	4.54477e-43	SIK1	salt inducible kinase 1%2C transcript variant X2
395713	56.511	77.7984	64.1374	162.79	127.587	140.108	66.1489	143.495	-1.11588	3.08929e-07	TFAP2B	transcription factor AP-2 beta%2C transcript variant X1
107052254	15.0696	14.06	9.93678	27.3214	29.7704	27.4125	13.0221	28.1681	-1.1154	0.0277933	LOC107052254	uncharacterized LOC107052254
396366	3136.36	3270.35	3187.9	6784.81	6904.61	7067.34	3198.2	6918.92	-1.11343	1.41685e-148	TPM1	tropomyosin 1 (alpha)%2C transcript variant X3
415336	31.0811	20.6213	17.1635	46.674	49.9718	51.7791	22.9553	49.475	-1.11112	0.00358378	PCASP3	paracaspase 3%2C transcript variant X2
107052539	16.9533	13.1226	13.5502	25.0446	37.213	31.4736	14.542	31.2437	-1.10622	0.0219107	LOC107052539	uncharacterized LOC107052539
422672	807.165	955.14	991.872	1944.37	1979.73	1997.05	918.059	1973.72	-1.10394	7.41937e-52	NDNF	neuron-derived neurotrophic factor%2C transcript variant X5
100857932	1044.51	1024.5	979.225	2137.9	2141.34	2269.14	1016.08	2182.79	-1.10371	2.0291e-73	LOC100857932	mucin-2-like
423800	265.602	307.444	301.717	677.342	590.092	606.12	291.588	624.518	-1.09763	3.7025e-25	SLC35G1	solute carrier family 35 member G1%2C transcript variant X3
101748323	49.9181	44.9919	22.5836	87.656	83.9951	79.1916	39.1645	83.6142	-1.09666	0.00038893	LOC101748323	uncharacterized LOC101748323%2C transcript variant X4
novel.85	531.203	530.529	558.267	1026.83	1313.09	1121.88	540	1153.93	-1.09588	6.49296e-33	-	-
112532354	37.674	22.4959	28.0037	58.0579	57.4144	72.0846	29.3912	62.519	-1.09125	0.00122157	LOC112532354	uncharacterized LOC112532354
422078	15.0696	24.3706	8.1301	36.4285	28.7072	35.5347	15.8568	33.5568	-1.08459	0.0299153	NPTX1	neuronal pentraxin 1
107054808	291.032	282.136	299.91	549.842	630.495	669.067	291.026	616.468	-1.08402	4.32729e-24	LOC107054808	uncharacterized LOC107054808
374146	2340.5	2481.11	2426.38	4991.84	5088.61	5265.22	2416	5115.23	-1.08235	5.81947e-116	ERG	ERG%2C ETS transcription factor%2C transcript variant X3
107055055	139.394	145.286	90.3344	274.352	241.353	277.171	125.005	264.292	-1.08189	8.79437e-10	LOC107055055	uncharacterized LOC107055055%2C transcript variant X8
425055	59.3366	62.8011	64.1374	118.393	142.473	133.001	62.0917	131.289	-1.08107	6.54889e-07	CYP8B1	cytochrome P450 family 8 subfamily B member 1%2C transcript variant X1
396225	58.3947	61.8638	48.7806	134.33	110.576	111.68	56.3464	118.862	-1.07627	4.1282e-06	ITGA8	integrin subunit alpha 8%2C transcript variant X1
107052009	13.1859	17.8093	21.6803	30.7365	49.9718	30.4583	17.5585	37.0555	-1.076	0.0188922	LOC107052009	uncharacterized LOC107052009
378898	4636.73	4827.25	4501.36	9477.1	9924.18	10035	4655.11	9812.09	-1.07596	9.82411e-135	DDAH1	dimethylarginine dimethylaminohydrolase 1
418300	1702.86	1744.37	1645.89	3531.29	3493.77	3680.38	1697.71	3568.48	-1.07205	7.25839e-96	ZYX	zyxin%2C transcript variant X1
770709	958.803	1152.92	1056.91	2121.96	2208.33	2320.92	1056.21	2217.07	-1.07007	1.14342e-52	CHCHD7	coiled-coil-helix-coiled-coil-helix domain containing 7%2C transcript variant X5
423451	42.3833	22.4959	39.7471	92.2096	71.2363	56.8555	34.8754	73.4338	-1.07006	0.00135984	PKDCCB	protein kinase domain containing%2C cytoplasmic b
420148	366.38	294.322	323.397	679.619	719.806	666.021	328.033	688.482	-1.0697	1.16547e-25	KLF2	Kruppel like factor 2
395180	294.799	341.188	305.33	601.07	703.857	669.067	313.773	657.998	-1.06928	1.06485e-24	CXCL12	C-X-C motif chemokine ligand 12%2C transcript variant X2
419364	294.799	311.194	280.94	573.749	668.771	614.242	295.644	618.921	-1.06682	1.6295e-24	ERRFI1	ERBB receptor feedback inhibitor 1%2C transcript variant X3
396323	1079.36	1303.83	1323.4	2634.23	2570.89	2558.5	1235.53	2587.87	-1.0662	2.05698e-52	VIP	vasoactive intestinal peptide%2C transcript variant 1
112532527	43.3251	29.9946	28.0037	68.3034	72.2996	71.0694	33.7744	70.5574	-1.06488	0.000603592	LOC112532527	uncharacterized LOC112532527%2C transcript variant X1
novel.93	51.8018	29.9946	53.2973	93.348	103.133	86.2985	45.0312	94.2599	-1.06412	0.000141509	-	-
422581	349.426	377.744	337.851	713.771	755.956	749.274	355.007	739.667	-1.05975	4.84351e-30	BMP3	bone morphogenetic protein 3%2C transcript variant X1
395760	370.147	342.126	410.118	735.4	808.054	782.778	374.13	775.411	-1.05126	5.09671e-28	SLC8A1	solute carrier family 8 member A1%2C transcript variant X3
107053868	59.3366	55.3025	58.7174	119.531	113.765	124.879	57.7855	119.392	-1.04714	3.28875e-06	LOC107053868	uncharacterized LOC107053868
112533478	33.9066	35.6185	32.5204	70.5802	68.0466	72.0846	34.0152	70.2372	-1.04656	0.000468362	LOC112533478	small nucleolar RNA ACA64
421035	193.079	246.518	211.383	424.62	447.619	471.088	216.993	447.776	-1.04595	2.49369e-17	PRELID3A	PRELI domain containing 3A%2C transcript variant X1
101751586	580.18	597.079	606.144	1202.14	1320.53	1155.38	594.468	1226.02	-1.04403	1.20215e-40	SLC35E4	solute carrier family 35 member E4
novel.387	16.0115	10.3106	14.4535	23.9062	23.391	36.55	13.5919	27.9491	-1.04331	0.0461275	-	PF13895:Immunoglobulin domain
418057	21.6626	22.4959	23.4869	34.1517	51.035	53.8097	22.5485	46.3321	-1.0424	0.00771516	RASD2	RASD family member 2
770982	199.672	218.398	172.539	395.021	418.912	397.988	196.87	403.974	-1.03803	2.95135e-16	CAPNS2	calpain small subunit 2
407775	541.564	664.567	542.006	1136.11	1203.57	1246.76	582.712	1195.48	-1.03752	1.80851e-32	ST3GAL5	ST3 beta-galactoside alpha-2%2C3-sialyltransferase 5%2C transcript variant X2
416396	235.463	245.581	204.156	474.709	493.338	437.584	228.4	468.544	-1.03689	2.68592e-18	SEC14L5	SEC14 like lipid binding 5%2C transcript variant X1
396390	890.048	767.673	820.236	1632.45	1758.58	1691.45	825.986	1694.16	-1.03671	1.20091e-48	GATA6	GATA binding protein 6%2C transcript variant X1
101750761	25.43	34.6812	45.1672	52.3659	89.3112	74.1152	35.0928	71.9308	-1.03576	0.00194701	LOC101750761	uncharacterized LOC101750761
novel.282	309.869	314.006	309.847	640.914	612.42	655.869	311.24	636.401	-1.03206	2.96629e-26	-	PF00929:Exonuclease
770407	2268.92	1910.28	2056.91	4153.99	4380.5	4210.35	2078.7	4248.28	-1.03132	3.28465e-67	TARS2	threonyl-tRNA synthetase 2%2C mitochondrial (putative)
427623	194.963	190.278	150.858	393.883	358.308	340.118	178.7	364.103	-1.02686	1.11324e-13	ADRB2	adrenoceptor beta 2
427381	132.801	130.289	121.048	251.584	281.756	248.743	128.046	260.694	-1.02621	1.63495e-11	DGKQ	diacylglycerol kinase theta
395518	3267.28	3309.71	3212.29	6452.4	6708.97	6748.54	3263.09	6636.64	-1.02444	2.26107e-125	MAFK	MAF bZIP transcription factor K
428649	19.7789	16.8719	19.8736	42.1204	39.3395	33.5041	18.8415	38.3213	-1.02184	0.0156625	COLEC11	collectin subfamily member 11%2C transcript variant X1
101749629	2984.72	2617.96	3018.98	5640.72	6001.93	5863.22	2873.89	5835.29	-1.02179	2.92565e-75	VASN	vasorin%2C transcript variant X3
770898	2316.95	2102.43	2317.08	4541.04	4568.69	4554.53	2245.49	4554.75	-1.02025	6.34932e-90	GATSL3	GATS protein like 3%2C transcript variant X1
395335	111.138	106.856	99.3678	200.357	205.203	236.559	105.787	214.04	-1.01857	1.99514e-09	CISH	cytokine inducible SH2 containing protein
374128	226.986	224.959	215.899	395.021	469.947	484.287	222.615	449.752	-1.01632	8.2409e-17	PDGFB	platelet-derived growth factor beta polypeptide%2C transcript variant X2
107055309	23.5463	33.7439	37.0371	73.9954	65.9202	50.7638	31.4424	63.5598	-1.01093	0.0027097	LOC107055309	uncharacterized LOC107055309
426630	33.9066	21.5586	18.0669	42.1204	42.5292	62.9471	24.5107	49.1989	-1.01048	0.0114884	AGBL2	ATP/GTP binding protein like 2%2C transcript variant X1
424917	34.8485	39.3679	40.6505	59.1963	98.8803	73.0999	38.2889	77.0588	-1.01037	0.000983291	MUC4L	mucin-4-like%2C transcript variant X2
424118	668.714	730.18	672.088	1356.96	1394.96	1416.31	690.327	1389.41	-1.00955	8.01388e-46	SSFA2	sperm specific antigen 2%2C transcript variant X1
420174	863.677	849.221	906.054	1749.71	1802.17	1716.83	872.984	1756.24	-1.00814	1.31049e-55	SLCO5A1	solute carrier organic anion transporter family member 5A1
771476	161.056	141.537	182.476	292.566	349.802	333.011	161.69	325.126	-1.00791	3.62362e-12	LMOD1	leiomodin 1
107054337	28.2555	29.0572	25.2936	62.6115	41.4659	61.9319	27.5355	55.3364	-1.00706	0.00466279	LOC107054337	uncharacterized LOC107054337
102725543	73.4643	42.1799	45.1672	120.669	95.6906	106.604	53.6038	107.655	-1.00629	0.000168511	EGR3	early growth response 3%2C transcript variant X1
396198	245.823	214.649	226.739	439.419	494.401	443.676	229.07	459.165	-1.00356	1.43876e-17	PGR	progesterone receptor
776816	39380.6	35181.8	35330.7	73502.4	73669	72738.5	36631	73303.3	-1.00082	4.35001e-114	ACTC2L	actin%2C cytoplasmic 2-like%2C transcript variant X1
378913	29244.4	28586.7	27634.2	55921.1	57401.6	57669.7	28488.4	56997.5	-1.00056	6.78263e-174	FLNB	filamin B%2C transcript variant X1
