# Supplementary material for: Transcriptomic Analysis of the Chicken MDA5 Response Genes
Source: Genes (Basel). 2020 Mar 13;11(3):308. doi: 10.3390/genes11030308 (PMC7140832; doi:10.3390/genes11030308)
Supplement: Supplementary file 1 [file genes-11-00308-s001.zip › Supplementary materials/Supplementary table S5.xlsx]

## Sheet: co-upregulated
Coregulated genes in both chMDA5-N and Poly(I:C) groups compared with control
Gene Symbol	chMDA50-N/log2FoldChange	Poly(I:C)/log2FoldChange
MX1	12.3506	4.25601
IFI6	11.7224	1.8174
IFIT5	10.5437	3.31086
RSAD2	10.511	3.79517
OASL	10.059	3.07416
CMPK2	8.25963	1.90534
CD83	8.06538	3.48871
HELZ2	7.89641	1.4968
LOC107053928	7.56034	1.52007
EPSTI1	7.21128	1.49941
CCL4	6.67224	1.81281
OLFML1	5.64733	1.5652
LOC107052884	5.12265	5.04426
TOR1BL	4.47172	1.63589
TOX3	4.30246	1.59952
TRANK1	3.79759	1.09067
LBP	3.75373	1.64965
GEM	3.43297	1.49206
PPL	3.06406	2.02365
KIAA1755	2.99508	1.53001
PTPRO	2.9464	2.65109
LRRC17	2.81072	3.77053
LOC422894	2.64274	1.67863
C1R	2.36286	1.23932
GLUL	2.34715	1.11034
SP5	2.31766	1.47223
MIOX	2.29635	1.20393
C1S	2.17555	1.19533
LOC101751380	2.14503	2.03508
HIST1H2A4L2	2.08787	1.51341
NFKBIA	2.01015	1.1572
HIST1H2A3	1.93424	1.06728
COBL	1.91922	1.56049
SYT2	1.91665	2.08697
RBP5	1.90974	1.16184
CEP126	1.8976	1.87427
LOC422224	1.84268	1.07874
SLC26A9	1.83052	1.80988
LPAR5	1.81029	2.23501
CHAC1	1.56691	2.76515
CLSTN3	1.53709	1.13711
TNIP1	1.53004	1.47548
TSKU	1.45137	1.49707
FBN3	1.43962	2.06489
LOC107055414	1.43517	1.3348
LOC107054951	1.39382	1.28042
EXTL1	1.3752	1.88719
CD3D	1.3698	1.26533
CAMK1D	1.34925	1.35219
DFNB59	1.32049	1.50395
CUTA	1.30477	1.13785
YF6	1.29213	1.00635
ACACB	1.27971	1.19699
ADM2	1.27549	1.13427
CPEB1	1.24572	1.75351
SNED1	1.18959	1.09521
LOC112531309	1.1469	1.52017
LOC112530956	1.14562	1.08501
FOXF1	1.12647	1.1018
RELT	1.04917	1.01815
KIAA1462	1.03014	1.22531
NME1	1.0123	1.31409

## Sheet: co-downregulated
Coregulated genes in both chMDA5-N and Poly(I:C) groups compared with control
Gene Symbol	chMDA5-N/log2FoldChange	Poly(I:C)/log2FoldChange
TULP1	0.236498	0.20724
SLA	0.201266	0.288054
RORA	0.219896	0.200373
MYH1E	0.418697	0.446097
MIR1579	0.427455	0.432194
LOC112533159	0.429635	0.429203
LOC112531905	0.245898	0.196038
LOC107053315	0.397847	0.171609
LOC107052570	0.455464	0.369179
LOC101751314	0.424984	0.341619
LOC101750179	0.0429177	0.0229247
LOC101748127	0.482871	0.42374
LMCD1	0.488414	0.211889
LAMC3	0.251985	0.167793
KANK1	0.403683	0.389495
ITGA8	0.30008	0.474253
GREM2	0.403232	0.400978
GADL1	0.365414	0.219426
DNAH5L	0.482752	0.443576
DKK1	0.424167	0.0502706
CAPN14	0.499239	0.22378
C14ORF39	0.321783	0.0807634
ATOH8	0.471354	0.21678
