# Supplementary material for: Transcriptomic Analysis of the Chicken MDA5 Response Genes
Source: Genes (Basel). 2020 Mar 13;11(3):308. doi: 10.3390/genes11030308 (PMC7140832; doi:10.3390/genes11030308)
Supplement: Supplementary file 1 [file genes-11-00308-s001.zip › Supplementary materials/Supplementary table S6.xlsx]

## Sheet: chMDA-N VS control GO enrich
chMDA5-N VS control GO enrich biological process
GO ID	Description	p value	Gene Symbol	Count
GO:0016310	phosphorylation	3.37349e-14	RPSA/RPL5/RPS2/PANK3/RPL3/NAMPT/RPL6/RPL26L1/RPS6/RPS3/EEF1B2/RPL13/RPS3A/RPL9/RPL23/EIF5A2/RPL15/RPL8/TARS2/RPL4/RPL34/EEF1D/GLCE/RPS7/RPL21/RPS11/RPL23A/RPS14/ATP5F1/RPS23/RPS24/FECH/RPL31/RPS13/RPL35/RPS16/RPL35A/RPL32/RPS15/RPL17/ASNSD1/RPL19/RPS27A/EPRS/RPS15A/IARS/RPL22/MRPS15/ADSSL1/EIF1/ATP5L/EIF1AY/ASS1/EIF4EBP1/ASNS/EIF5/ATP5A1Z/DALRD3/PAICS/FAU/KARS/CARS/YARS/MRPS6/RPS17/EIF4EBP2/NADK/…	152
GO:0006468	protein phosphorylation	2.49849e-12	RPSA/RPL5/RPS2/RPL3/RPL6/RPL26L1/RPS6/RPS3/EEF1B2/RPL13/RPS3A/RPL9/RPL23/EIF5A2/RPL15/RPL8/TARS2/RPL4/RPL34/EEF1D/RPS7/RPL21/RPS11/RPL23A/RPS14/RPS23/RPS24/RPL31/RPS13/RPL35/RPS16/RPL35A/RPL32/RPS15/RPL17/ASNSD1/RPL19/RPS27A/EPRS/RPS15A/IARS/RPL22/MRPS15/EIF1/EIF1AY/EIF4EBP1/ASNS/EIF5/DALRD3/FAU/KARS/CARS/YARS/MRPS6/RPS17/EIF4EBP2/EIF2S2/RPL36/GARS/QARS/GCLC/EIF4E3/MRPL35/DARS2/MRPL12/MRPS30/MRPS…	111
GO:1901564	organonitrogen compound metabolic process	6.58292e-12	RPSA/RPL5/RPS2/RPL3/RPL6/RPL26L1/RPS6/RPS3/EEF1B2/RPL13/RPS3A/RPL9/RPL23/EIF5A2/RPL15/RPL8/TARS2/RPL4/RPL34/EEF1D/RPS7/RPL21/RPS11/RPL23A/RPS14/RPS23/RPS24/RPL31/RPS13/RPL35/RPS16/RPL35A/RPL32/RPS15/RPL17/RPL19/RPS27A/EPRS/RPS15A/IARS/RPL22/MRPS15/EIF1/EIF1AY/EIF4EBP1/EIF5/DALRD3/FAU/KARS/CARS/YARS/MRPS6/RPS17/EIF4EBP2/EIF2S2/RPL36/GARS/QARS/GCLC/EIF4E3/MRPL35/DARS2/MRPL12/MRPS30/MRPS21/RPS26/FAR…	109
GO:1901566	organonitrogen compound biosynthetic process	7.04618e-12	GALC/RPSA/RPL5/RPS2/PANK3/PKM/RPL3/GLUD1/NAMPT/RPL6/RPL26L1/RPS6/RPS3/EEF1B2/RPL13/RPS3A/RPL9/RPL23/EIF5A2/PGK1/RPL15/RPL8/TARS2/RPL4/RPL34/EEF1D/GLCE/RPS7/RPL21/RPS11/RPL23A/RPS14/ATP5F1/ACER3/GLS/RPS23/CAD/RPS24/FECH/CHAC1/RPL31/RPS13/RPL35/PFKP/RPS16/RPL35A/RPL32/RPS15/RPL17/ASNSD1/RPL19/RPS27A/EPRS/RPS15A/IARS/RPL22/MRPS15/ADSSL1/EIF1/ATP5L/EIF1AY/ASS1/EIF4EBP1/ASNS/EIF5/ATP5F1B/ATP5A1Z/DALRD…	186
GO:0043603	cellular amide metabolic process	1.4444e-11	GALC/RPSA/RPL5/RPS2/RPL3/RPL6/RPL26L1/RPS6/RPS3/EEF1B2/RPL13/RPS3A/RPL9/RPL23/EIF5A2/RPL15/RPL8/TARS2/RPL4/RPL34/EEF1D/RPS7/RPL21/RPS11/RPL23A/RPS14/ACER3/RPS23/RPS24/CHAC1/RPL31/RPS13/RPL35/RPS16/RPL35A/RPL32/RPS15/RPL17/ASNSD1/RPL19/RPS27A/EPRS/RPS15A/IARS/RPL22/MRPS15/EIF1/EIF1AY/EIF4EBP1/ASNS/EIF5/DALRD3/FAU/KARS/CARS/YARS/MRPS6/RPS17/EIF4EBP2/EIF2S2/RPL36/GARS/QARS/GCLC/EIF4E3/MRPL35/DARS2/M…	118
GO:0044281	small molecule metabolic process	1.71733e-11	RPSA/RPL5/RPS2/RPL3/RPL6/RPL26L1/RPS6/RPS3/EEF1B2/RPL13/RPS3A/RPL9/RPL23/EIF5A2/RPL15/RPL8/TARS2/RPL4/RPL34/EEF1D/RPS7/RPL21/RPS11/RPL23A/RPS14/RPS23/RPS24/RPL31/RPS13/RPL35/RPS16/RPL35A/RPL32/RPS15/RPL17/RPL19/RPS27A/EPRS/RPS15A/IARS/RPL22/MRPS15/EIF1/EIF1AY/EIF4EBP1/EIF5/DALRD3/FAU/KARS/CARS/YARS/MRPS6/RPS17/EIF4EBP2/EIF2S2/RPL36/GARS/QARS/EIF4E3/MRPL35/DARS2/MRPL12/MRPS30/MRPS21/RPS26/FARSB/MR…	107
GO:0006518	peptide metabolic process	1.81332e-11	RPSA/RPL5/RPS2/RPL3/RPL6/RPL26L1/RPS6/RPS3/EEF1B2/RPL13/RPS3A/RPL9/RPL23/EIF5A2/RPL15/RPL8/TARS2/RPL4/RPL34/EEF1D/RPS7/RPL21/RPS11/RPL23A/RPS14/RPS23/RPS24/CHAC1/RPL31/RPS13/RPL35/RPS16/RPL35A/RPL32/RPS15/RPL17/RPL19/RPS27A/EPRS/RPS15A/IARS/RPL22/MRPS15/EIF1/EIF1AY/EIF4EBP1/EIF5/DALRD3/FAU/KARS/CARS/YARS/MRPS6/RPS17/EIF4EBP2/EIF2S2/RPL36/GARS/QARS/GCLC/EIF4E3/MRPL35/DARS2/MRPL12/MRPS30/MRPS21/RPS…	113
GO:0043604	amide biosynthetic process	6.8177e-06	RPLP0/FTSJ3/UTP11/EIF6/MPHOSPH10/BMS1/YBEY/RRP36/BOP1/TSR1/SBDS/PES1/RRS1/UTP14A/NAF1/RBFA/RRP1B/GAR1/POP4/UTP6/TBL3/UTP15/LOC107049904/MRPL10	24
GO:0043043	peptide biosynthetic process	7.96637e-06	RPLP0/FTSJ3/UTP11/EIF6/MPHOSPH10/BMS1/YBEY/RRP36/ISY1/BOP1/TSR1/SBDS/PES1/RRS1/LUC7L3/UTP14A/NAF1/LUC7L2/RBFA/RRP1B/GAR1/POP4/GEMIN6/UTP6/TBL3/UTP15/LOC107049904/MRPL10	28
GO:0006412	translation	1.07249e-05	CLTC/KPNA2/COPG1/XPO5/CD74/SRPRA/IPO7/CLTCL1/SEC23A/GGA1/PEX26/CLTB/IPO8/MREG/TOM1L2/COPB1/GCC1/TOMM20/SSR3/MTX2/RANBP3L/AP2A2/COPB2/HGS/COPA/NXF1/TPR/SEC24A/SEC24B/IPO11/STAM/SRP68/TNPO1/LOC776067/SEC24C/RANBP3/AP3B1/KPNB1/AP2B1/SRP14/CSE1L/XPO1/KPNA5/VPS35/TIMM21/VPS54/KPNA4/BCAP29/VTI1B/SEC61G/SRP72/GLE1/VPS11/TOM1/AP3D1/CLTA/KPNA6/GGA3/VPS18/GOLGA1/TGFBRAP1/VPS41/AP4E1/AP4B1/MTX3/SELENOS/GGA2…	72
GO:0051641	cellular localization	1.41927e-05	CNP/PFKFB3/PRPS1/ACACA/PANK3/PKM/GLUD1/NAMPT/PGK1/TARS2/ATP5F1/GLS/CAD/PFKP/MAN2A1/ASNSD1/SGPL1/EPRS/IARS/ADSSL1/MIOX/ATP5L/ASS1/ASNS/NT5M/ATP5F1B/ATP5A1Z/C5NT1AL/DALRD3/PAICS/KARS/CARS/PMVK/ADCY9/YARS/MTHFR/NADK/NT5C1B/GLUL/MTR/GARS/QARS/ATP5A1W/GPI/PRTFDC1/PCYOX1L/ISYNA1/HADHA/ATP5C1/CSAD/CRYL1/DARS2/ITPK1/ERH/RPIA/HMGCR/LOC107050028/MAN2A2/HPRT1/ATP5D/PRPSAP1/ATIC/RFKL/MLYCD/AARSD1/FARSB/PGD/D…	114
GO:0008104	protein localization	1.57278e-05	CLTC/KPNA2/COPG1/XPO5/CD74/SRPRA/IPO7/CLTCL1/SEC23A/GGA1/PEX26/CLTB/IPO8/MREG/TOM1L2/COPB1/GCC1/TOMM20/SSR3/MTX2/RANBP3L/AP2A2/COPB2/HGS/COPA/NXF1/TPR/SEC24A/SEC24B/IPO11/STAM/SRP68/TNPO1/LOC776067/SEC24C/RANBP3/AP3B1/KPNB1/AP2B1/SRP14/CSE1L/XPO1/KPNA5/VPS35/TIMM21/VPS54/KPNA4/BCAP29/VTI1B/SEC61G/SRP72/GLE1/VPS11/TOM1/AP3D1/CLTA/KPNA6/GGA3/VPS18/GOLGA1/TGFBRAP1/VPS41/AP4E1/AP4B1/MTX3/SELENOS/GGA2…	71
GO:0045184	establishment of protein localization	2.90216e-05	SEC61A1/CLTC/KPNA2/COPG1/XPO5/CD74/SCAMP4/SRPRA/IPO7/IST1/CLTCL1/SEC23A/GGA1/PEX26/CLTB/IPO8/TOM1L2/COPB1/GCC1/TOMM20/SSR3/MTX2/AP2A2/RRBP1/COPB2/HGS/ERP29/COPA/NXF1/TPR/SEC24A/SEC24B/IPO11/STAM/SRP68/TNPO1/SEC61A2/SEC24C/EXOC4/AP3B1/KPNB1/AP2B1/SRP14/CSE1L/XPO1/KPNA5/VPS35/TIMM21/KPNA4/BCAP29/VTI1B/SEC61G/SRP72/GLE1/VPS11/TOM1/AP3D1/CLTA/KPNA6/GGA3/VPS18/SCAMP2/GOLGA1/TGFBRAP1/VPS41/AP4E1/AP4B1/…	72
GO:0051649	establishment of localization in cell	2.90216e-05	SEC61A1/CLTC/KPNA2/COPG1/XPO5/CD74/SCAMP4/SRPRA/IPO7/IST1/CLTCL1/SEC23A/GGA1/PEX26/CLTB/IPO8/TOM1L2/COPB1/GCC1/TOMM20/SSR3/MTX2/AP2A2/RRBP1/COPB2/HGS/ERP29/COPA/NXF1/TPR/SEC24A/SEC24B/IPO11/STAM/SRP68/TNPO1/SEC61A2/SEC24C/EXOC4/AP3B1/KPNB1/AP2B1/SRP14/CSE1L/XPO1/KPNA5/VPS35/TIMM21/KPNA4/BCAP29/VTI1B/SEC61G/SRP72/GLE1/VPS11/TOM1/AP3D1/CLTA/KPNA6/GGA3/VPS18/SCAMP2/GOLGA1/TGFBRAP1/VPS41/AP4E1/AP4B1/…	72
GO:0015031	protein transport	4.34237e-05	CLTC/KPNA2/COPG1/XPO5/CD74/SRPRA/IPO7/CLTCL1/SEC23A/GGA1/PEX26/CLTB/IPO8/TOM1L2/COPB1/GCC1/TOMM20/SSR3/MTX2/AP2A2/COPB2/HGS/COPA/NXF1/TPR/SEC24A/SEC24B/IPO11/STAM/SRP68/TNPO1/SEC24C/AP3B1/KPNB1/AP2B1/SRP14/CSE1L/XPO1/KPNA5/TIMM21/KPNA4/BCAP29/VTI1B/SEC61G/SRP72/GLE1/VPS11/TOM1/AP3D1/CLTA/KPNA6/GGA3/VPS18/GOLGA1/TGFBRAP1/VPS41/AP4E1/AP4B1/MTX3/SELENOS/GGA2/COG7/ENY2	63
GO:0015833	peptide transport	4.64518e-05	SEC61A1/CLTC/KPNA2/COPG1/XPO5/CD74/SCAMP4/SRPRA/IPO7/IST1/CLTCL1/SEC23A/GGA1/PEX26/CLTB/IPO8/TOM1L2/COPB1/GCC1/TOMM20/SSR3/MTX2/AP2A2/RRBP1/COPB2/HGS/ERP29/COPA/NXF1/TPR/SEC24A/SEC24B/IPO11/STAM/SRP68/TNPO1/SEC61A2/SEC24C/EXOC4/AP3B1/KPNB1/AP2B1/SRP14/CSE1L/XPO1/KPNA5/VPS35/TIMM21/KPNA4/BCAP29/VTI1B/SEC61G/SRP72/GLE1/VPS11/TOM1/AP3D1/CLTA/KPNA6/GGA3/VPS18/SCAMP2/GOLGA1/TGFBRAP1/VPS41/AP4E1/AP4B1/…	72
GO:0042886	amide transport	4.8367e-05	CLTC/KPNA2/COPG1/XPO5/KDELR2/CD74/SRPRA/IPO7/CLTCL1/SEC23A/GGA1/TLN1/PEX26/CLTB/IPO8/MREG/TOM1L2/COPB1/GCC1/TOMM20/SSR3/MTX2/RANBP3L/AP2A2/COPB2/HGS/COPA/NXF1/TPR/SEC24A/SEC24B/IPO11/STAM/SRP68/TNPO1/TLN2/LOC776067/SEC24C/RANBP3/AP3B1/KPNB1/AP2B1/SRP14/CSE1L/XPO1/KPNA5/VPS35/TIMM21/VPS54/LAMTOR1/KPNA4/BCAP29/VTI1B/SEC61G/SRP72/GLE1/VPS11/TOM1/AP3D1/CLTA/KPNA6/GGA3/VPS18/GOLGA1/TGFBRAP1/LOC1125313…	77
GO:0046907	intracellular transport	8.02453e-05	SEC61A1/CLTC/KPNA2/COPG1/XPO5/CD74/SCAMP4/SRPRA/IPO7/IST1/CLTCL1/SEC23A/GGA1/PEX26/CLTB/IPO8/TOM1L2/COPB1/GCC1/TOMM20/SSR3/MTX2/AP2A2/RRBP1/COPB2/HGS/ERP29/COPA/NXF1/TPR/SEC24A/SEC24B/IPO11/STAM/SRP68/TNPO1/SEC61A2/SEC24C/EXOC4/AP3B1/KPNB1/AP2B1/SRP14/CSE1L/XPO1/KPNA5/VPS35/TIMM21/KPNA4/BCAP29/VTI1B/SEC61G/SRP72/GLE1/VPS11/TOM1/AP3D1/CLTA/KPNA6/GGA3/VPS18/SCAMP2/GOLGA1/TGFBRAP1/LOC112531361/VPS41…	73
GO:0044711	single-organism biosynthetic process	0.000104909	TARS2/FTSJ3/EPRS/IARS/UTP11/DALRD3/KARS/CARS/YARS/MPHOSPH10/GARS/QARS/YBEY/RRP36/DARS2/BOP1/AARSD1/FARSB/DUS3L/FARSA/UTP14A/AARS2/TRMT6/TSEN2/YARS2/DARS/RARS/POP5/RBFA/RRP1B/TSEN15/DUS1L/POP4/LARS/MARS2/TRMT13/NARS2/MARS/TRIT1/QTRT1/UTP6/TARS/TBL3/USB1/IKBKAP/CTU2/AARS/SARS/LOC107050659/UTP15/LOC107049904/CARS2/LOC107049913/ELAC2	54
GO:0034613	cellular protein localization	0.000140625	ITPR2/ITPR3/ANKH/ATP5F1/ATP5L/ATP5G3/ATP5A1Z/ATP6V0E2/TCIRG1/ATP6V0E1/ATP6V1E1/ATP6V0A2/ATP5A1W/ATP5C1/ATP6V0A1/ITPR1/RYR1L1/CACNB4/ATP5G1/ATP5D/ATP6AP1/ATP6V0C/CACNB1/ATP6V1H/SLC40A1/ATP6V1C1/ATP5O/SLC31A1/LOC107050029/ATP5J	30
GO:0070727	cellular macromolecule localization	0.000156583	SEC61A1/CLTC/KPNA2/COPG1/XPO5/KDELR2/CD74/SCAMP4/SRPRA/IPO7/IST1/CLTCL1/SEC23A/GGA1/TLN1/PEX26/CLTB/IPO8/TOM1L2/COPB1/GCC1/TOMM20/SSR3/MTX2/AP2A2/RRBP1/COPB2/HGS/ERP29/COPA/NXF1/TPR/SEC24A/SEC24B/IPO11/STAM/SRP68/TNPO1/TLN2/SEC61A2/SEC24C/EXOC4/AP3B1/KPNB1/AP2B1/SRP14/CSE1L/XPO1/KPNA5/VPS35/TIMM21/KPNA4/BCAP29/VTI1B/SEC61G/SRP72/GLE1/VPS11/TOM1/AP3D1/CLTA/KPNA6/GGA3/VPS18/SCAMP2/GOLGA1/TGFBRAP1/L…	76
GO:0006886	intracellular protein transport	0.000232729	ITPR2/ITPR3/ATP5F1/ATP5L/ATP5G3/ATP5A1Z/ATP6V0E2/TCIRG1/ATP6V0E1/ATP6V1E1/ATP6V0A2/ATP5A1W/ATP5C1/ATP6V0A1/ITPR1/RYR1L1/CACNB4/ATP5G1/ATP5D/ATP6AP1/ATP6V0C/CACNB1/ATP6V1H/SLC40A1/ATP6V1C1/ATP5O/SLC31A1/LOC107050029/ATP5J	29
GO:0006396	RNA processing	0.000262229	CLTC/KPNA2/COPG1/XPO5/KDELR2/CD74/SRPRA/IPO7/CLTCL1/SEC23A/GGA1/TLN1/PEX26/CLTB/IPO8/TOM1L2/COPB1/GCC1/TOMM20/SSR3/MTX2/AP2A2/COPB2/HGS/COPA/NXF1/TPR/SEC24A/SEC24B/IPO11/STAM/SRP68/TNPO1/TLN2/SEC24C/AP3B1/KPNB1/AP2B1/SRP14/CSE1L/XPO1/KPNA5/TIMM21/KPNA4/BCAP29/VTI1B/SEC61G/SRP72/GLE1/VPS11/TOM1/AP3D1/CLTA/KPNA6/GGA3/VPS18/GOLGA1/TGFBRAP1/LOC112531361/VPS41/AP4E1/AP4B1/MTX3/SELENOS/GGA2/COG7/ENY2	67
GO:0016192	vesicle-mediated transport	0.000262229	CLTC/KPNA2/COPG1/XPO5/KDELR2/CD74/SRPRA/IPO7/CLTCL1/SEC23A/GGA1/TLN1/PEX26/CLTB/IPO8/TOM1L2/COPB1/GCC1/TOMM20/SSR3/MTX2/AP2A2/COPB2/HGS/COPA/NXF1/TPR/SEC24A/SEC24B/IPO11/STAM/SRP68/TNPO1/TLN2/SEC24C/AP3B1/KPNB1/AP2B1/SRP14/CSE1L/XPO1/KPNA5/TIMM21/KPNA4/BCAP29/VTI1B/SEC61G/SRP72/GLE1/VPS11/TOM1/AP3D1/CLTA/KPNA6/GGA3/VPS18/GOLGA1/TGFBRAP1/LOC112531361/VPS41/AP4E1/AP4B1/MTX3/SELENOS/GGA2/COG7/ENY2	67
GO:0034660	ncRNA metabolic process	0.000281144	ACACA/ASNSD1/ASS1/ASNS/PMVK/GLUL/MTR/GPI/ISYNA1/RFKL/MLYCD/DHFR/COQ4/COQ7/ACACB/PCK2	16
GO:0006082	organic acid metabolic process	0.000786778	BIRC2/MCL1/CARD19/CASP8/CASP10/RIPK2/APAF1/BCL2L13/DEDD/CARD11/RIPK3/CARD8/BCL2L10/MTDH/CASP9/BID/CASP1/BCL10/PEA15L1/CASP18/BAK1/C26H6ORF222/CFLAR/BNIP3L/BNIP3/CASP2/BOK/DIABLO/FADD/LAMTOR5/BCL2A1	31
GO:0043436	oxoacid metabolic process	0.000786778	BIRC2/MCL1/CARD19/CASP8/CASP10/RIPK2/APAF1/BCL2L13/DEDD/CARD11/RIPK3/CARD8/BCL2L10/MTDH/CASP9/BID/CASP1/BCL10/PEA15L1/CASP18/BAK1/C26H6ORF222/CFLAR/BNIP3L/BNIP3/CASP2/BOK/DIABLO/FADD/LAMTOR5/BCL2A1	31
GO:0019752	carboxylic acid metabolic process	0.000786778	BIRC2/MCL1/CARD19/CASP8/CASP10/RIPK2/APAF1/BCL2L13/DEDD/CARD11/RIPK3/CARD8/BCL2L10/MTDH/CASP9/BID/CASP1/BCL10/PEA15L1/CASP18/BAK1/C26H6ORF222/CFLAR/BNIP3L/BNIP3/CASP2/BOK/DIABLO/FADD/LAMTOR5/BCL2A1	31
GO:0055086	nucleobase-containing small molecule metabolic process	0.000800121	ATP5F1/ATP5L/ATP5G3/ATP5A1Z/ATP6V0E2/TCIRG1/ATP6V0E1/ATP6V1E1/ATP6V0A2/ATP5A1W/ATP5C1/ATP6V0A1/ATP5G1/ATP5D/ATP6AP1/ATP6V0C/ATP6V1H/ATP6V1C1/ATP5O/ATP5J	20
GO:0006753	nucleoside phosphate metabolic process	0.00100957	FTSJ3/UTP11/MPHOSPH10/YBEY/RRP36/BOP1/UTP14A/RBFA/RRP1B/POP4/UTP6/TBL3/UTP15/LOC107049904	14
GO:0009117	nucleotide metabolic process	0.00100957	FTSJ3/UTP11/MPHOSPH10/YBEY/RRP36/BOP1/UTP14A/RBFA/RRP1B/POP4/UTP6/TBL3/UTP15/LOC107049904	14
GO:0006399	tRNA metabolic process	0.00107053	EXOC3L/TNFAIP2/VPS33B/CLTC/COPG1/NBAS/STX17/STX6/CLTCL1/SEC23A/GGA1/CLTB/COPB1/GCC1/AP2A2/COPB2/COPA/STX2/SEC24A/SEC24B/EXOC3/SEC24C/STX1A/EXOC4/AP3B1/VAMP3/AP2B1/STXBP3/STXBP1/SEC22B/VPS35/VPS54/VPS33A/STX16/VTI1B/COG5/EXOC5/VPS11/AP3D1/CLTA/GGA3/STX7/VPS18/GOLGA1/STX12/TGFBRAP1/EXOC6/VPS41/AP4E1/AP4B1/EXOC3L1/GOLT1B/EXOC7/GGA2/NECAP2/SYCN/LOC112529982/TRAPPC2L/SCFD2	59
GO:0006520	cellular amino acid metabolic process	0.00109757	ACACA/PKM/GLUD1/PGK1/TARS2/GLS/CAD/PFKP/ASNSD1/SGPL1/EPRS/IARS/ASS1/ASNS/DALRD3/KARS/CARS/YARS/MTHFR/GLUL/MTR/GARS/QARS/GPI/PCYOX1L/HADHA/CSAD/CRYL1/DARS2/MLYCD/AARSD1/FARSB/DHFR/FARSA/FH/AARS2/YARS2/DARS/RARS/SUOX/LARS/MARS2/GADL1/NARS2/MARS/ACACB/TARS/AARS/SARS/FAH/LOC107050659/PDXDC1/CARS2/LOC107049913	54
GO:0009057	macromolecule catabolic process	0.00109757	ACACA/PKM/GLUD1/PGK1/TARS2/GLS/CAD/PFKP/ASNSD1/SGPL1/EPRS/IARS/ASS1/ASNS/DALRD3/KARS/CARS/YARS/MTHFR/GLUL/MTR/GARS/QARS/GPI/PCYOX1L/HADHA/CSAD/CRYL1/DARS2/MLYCD/AARSD1/FARSB/DHFR/FARSA/FH/AARS2/YARS2/DARS/RARS/SUOX/LARS/MARS2/GADL1/NARS2/MARS/ACACB/TARS/AARS/SARS/FAH/LOC107050659/PDXDC1/CARS2/LOC107049913	54
GO:0010941	regulation of cell death	0.00146699	ITPR2/ITPR3/ATP5F1/ATP5L/ATP5G3/ATP5A1Z/ATP6V0E2/TCIRG1/ATP6V0E1/ATP6V1E1/ATP6V0A2/ATP5A1W/ATP5C1/ATP6V0A1/ITPR1/RYR1L1/CACNB4/P2RX7/ATP5G1/ATP5D/ATP6AP1/ATP6V0C/CACNB1/ATP6V1H/SLC40A1/ATP6V1C1/ATP5O/SLC31A1/LOC107050029/P2RX4/ATP5J	31
GO:0042981	regulation of apoptotic process	0.00149897	PRPS1/PIGA/ACACA/PANK3/NAMPT/FDPS/MSMO1/ATP5F1/FECH/HMGCS1/ASNSD1/NSDHL/ADSSL1/CH25H/ATP5L/ASS1/ASNS/ATP5A1Z/PAICS/PMVK/ADCY9/LOC107050456/NADK/GLUL/MTR/MGAT2/ATP5A1W/GPI/ISYNA1/ATP5C1/PIGT/COX15/ERH/CHPT1/LOC107050028/ATP5D/PRPSAP1/ATIC/RFKL/MLYCD/PDSS2/DHFR/ADCY2/GART/COQ4/SELENOI/ADSS/GUCY1B4/PISD/PANK4/NADK2/DCAKD/PIGS/COQ7/GUCY1B3/GMPS/ACACB/NANS/ATP5O/CEPT1/GGPS1/PTDSS2/FA2H/CTPS1/GPHN/SC5D…	71
GO:0043067	regulation of programmed cell death	0.00152723	ACACA/PKM/GLUD1/PGK1/TARS2/GLS/CAD/PFKP/ASNSD1/SGPL1/EPRS/IARS/ASS1/ASNS/DALRD3/KARS/CARS/YARS/MTHFR/GLUL/MTR/GARS/QARS/GPI/PCYOX1L/HADHA/CSAD/CRYL1/DARS2/MLYCD/AARSD1/FARSB/DHFR/FARSA/FH/AARS2/YARS2/DARS/RARS/LARS/MARS2/GADL1/NARS2/MARS/ACACB/TARS/AARS/SARS/FAH/LOC107050659/PDXDC1/CARS2/LOC107049913	53
GO:0098655	cation transmembrane transport	0.00155102	GLUD1/TARS2/GLS/CAD/ASNSD1/EPRS/IARS/ASS1/ASNS/DALRD3/KARS/CARS/YARS/MTHFR/GLUL/MTR/GARS/QARS/PCYOX1L/DARS2/AARSD1/FARSB/DHFR/FARSA/AARS2/YARS2/DARS/RARS/LARS/MARS2/NARS2/MARS/TARS/AARS/SARS/FAH/LOC107050659/CARS2/LOC107049913	39
GO:0072521	purine-containing compound metabolic process	0.00199182	CNP/PRPS1/PANK3/PKM/NAMPT/PGK1/ATP5F1/PFKP/ADSSL1/ATP5L/NT5M/ATP5F1B/ATP5A1Z/C5NT1AL/PAICS/ADCY9/NADK/NT5C1B/ATP5A1W/GPI/ATP5C1/ERH/RPIA/HMGCR/LOC107050028/ATP5D/PRPSAP1/ATIC/PGD/DHFR/ADCY2/ADSS/GUCY1B4/PANK4/NADK2/DCAKD/GUCY1B3/GMPS/NDUFC2/ATP5O/CTPS1/GPHN/NDUFA7/ATP6V1B2/ATP5J/NAPRT	46
GO:0098660	inorganic ion transmembrane transport	0.00199182	CNP/PRPS1/PANK3/PKM/NAMPT/PGK1/ATP5F1/PFKP/ADSSL1/ATP5L/NT5M/ATP5F1B/ATP5A1Z/C5NT1AL/PAICS/ADCY9/NADK/NT5C1B/ATP5A1W/GPI/ATP5C1/ERH/RPIA/HMGCR/LOC107050028/ATP5D/PRPSAP1/ATIC/PGD/DHFR/ADCY2/ADSS/GUCY1B4/PANK4/NADK2/DCAKD/GUCY1B3/GMPS/NDUFC2/ATP5O/CTPS1/GPHN/NDUFA7/ATP6V1B2/ATP5J/NAPRT	46
GO:0006163	purine nucleotide metabolic process	0.00288962	SKP1/PSMD3/UBE4A/PSMB2/PSMA3/RAD23A/PSMB4/PSMA6/LOC107049719/CUL3/PSMB7/UCHL5/CUL2/PSMB1/SIAH1/UBR1/PSMA4/UBE4B/PSMA1/ATE1/PSMA7/CUL1/ELOC/CUL4B/UBR2/NGLY1/RAD23B/PSMB3	28
GO:0098662	inorganic cation transmembrane transport	0.00313235	TARS2/EPRS/IARS/DALRD3/KARS/CARS/YARS/GARS/QARS/DARS2/FARSB/AARS2/YARS2/DARS/RARS/LARS/MARS2/NARS2/MARS/TARS/AARS/SARS/LOC107050659/CARS2/LOC107049913	25
GO:0019693	ribose phosphate metabolic process	0.00338667	DCP1A/SKP1/PSMD3/UBE4A/UPF1/PSMB2/PSMA3/RAD23A/PSMB4/SMG8/PSMA6/LOC107049719/CUL3/PSMB7/UCHL5/CUL2/PSMB1/SIAH1/UBR1/SMG1/PSMA4/UBE4B/PSMA1/ATE1/PSMA7/CUL1/ELOC/CUL4B/UBR2/NGLY1/PARN/RAD23B/PSMB3	33
GO:0022613	ribonucleoprotein complex biogenesis	0.00341719	ATP5F1/ATP5L/ATP5A1Z/PAICS/ATP5A1W/ATP5C1/ATP5D/GMPS/ATP5O/ATP5J	10
GO:0030163	protein catabolic process	0.00341719	ATP5F1/ATP5L/ATP5A1Z/PAICS/ATP5A1W/ATP5C1/ATP5D/GMPS/ATP5O/ATP5J	10
GO:0043038	amino acid activation	0.00341719	ATP5F1/ATP5L/ATP5A1Z/PAICS/ATP5A1W/ATP5C1/ATP5D/GMPS/ATP5O/ATP5J	10
GO:0043039	tRNA aminoacylation	0.00341719	ATP5F1/ATP5L/ATP5A1Z/PAICS/ATP5A1W/ATP5C1/ATP5D/GMPS/ATP5O/ATP5J	10
GO:0048522	positive regulation of cellular process	0.00361457	NUAK2/EIF2AK2/CAMKK2/PAK3/CDC42BPB/NRK/CDC42BPA/TAOK1/PDGFRB/ACVR1/PRKG1/PLK3/PLK2/PKM/MAST2/RIPK2/EPHB3/NUAK1/SRC/PXK/MAP3K20/CAMK2A/TNIK/RPS6KA3/PGK1/MAP2K3/INPP1/RYK/SLK/MAP3K14/PIM3/EPHA2/CDK14/TNK2/ROCK1/STK25/CDK12/MAP4K4/MAP3K3/TESK1/IRAK2/PRKACB/KALRN/MAPK1/ACVR2A/PLK1/CDK2/RIPK3/TLK2/CSNK2A2/MAP3K6/JAK1/PTK7/IMPAD1/PFKP/JAK2/HIPK1/TRIB2/ROR1/TYRO3/SIK3/CSNK1E/MKNK2/EIF2AK1/PTK2/DCLK2/PDP…	233
GO:0006418	tRNA aminoacylation for protein translation	0.00384726	ADAR/PRPF8/FTSJ3/CLP1/PAPOLA/SNW1/UTP11/PNPT1/MPHOSPH10/SSU72/GPATCH1/RTCB/NUDT21/YBEY/MRPL44/RRP36/ISY1/TRUB1/MRM3/SMNDC1/BOP1/CSTF3/SUGP1/PRPF18/DUS3L/TRMT2A/THOC7/LUC7L3/UTP14A/CHERP/DBR1/TXNL4B/SNRNP27/TRMT6/TSEN2/TXNL4A/LUC7L2/POP5/RBFA/RRP1B/TSEN15/SRRM1/EXOSC10/DUS1L/POP4/TRMT13/GEMIN6/CSTF2/TRIT1/QTRT1/UTP6/TBL3/USB1/CRNKL1/U2SURP/IKBKAP/CTU2/ADARB1/TGS1/UTP15/LOC107049904/DICER1/ELAC2	63
GO:0042254	ribosome biogenesis	0.00387819	PANK3/PKM/PGK1/ATP5F1/PFKP/ADSSL1/ATP5L/ATP5F1B/ATP5A1Z/PAICS/ATP5A1W/GPI/ATP5C1/HMGCR/LOC107050028/ATP5D/ATIC/ADCY2/ADSS/GUCY1B4/PANK4/DCAKD/GUCY1B3/GMPS/NDUFC2/ATP5O/GPHN/NDUFA7/ATP6V1B2/ATP5J	30
GO:0006818	hydrogen transport	0.00415487	PANK3/ATP5F1/ADSSL1/ATP5L/ATP5A1Z/PAICS/ATP5A1W/ATP5C1/LOC107050028/ATP5D/ATIC/ADCY2/ADSS/GUCY1B4/PANK4/DCAKD/GUCY1B3/GMPS/ATP5O/ATP5J	20
GO:0015992	proton transport	0.00437855	TARS2/EPRS/IARS/DALRD3/KARS/CARS/YARS/GARS/QARS/DARS2/AARSD1/FARSB/FARSA/AARS2/YARS2/DARS/RARS/LARS/MARS2/NARS2/MARS/TARS/AARS/SARS/LOC107050659/CARS2/LOC107049913	27
GO:0072522	purine-containing compound biosynthetic process	0.00437855	TARS2/EPRS/IARS/DALRD3/KARS/CARS/YARS/GARS/QARS/DARS2/AARSD1/FARSB/FARSA/AARS2/YARS2/DARS/RARS/LARS/MARS2/NARS2/MARS/TARS/AARS/SARS/LOC107050659/CARS2/LOC107049913	27
GO:1902600	hydrogen ion transmembrane transport	0.00440266	PANK3/PKM/PGK1/ATP5F1/PFKP/ADSSL1/ATP5L/ATP5F1B/ATP5A1Z/PAICS/ATP5A1W/GPI/ATP5C1/HMGCR/LOC107050028/ATP5D/ATIC/ADCY2/GART/ADSS/GUCY1B4/PANK4/DCAKD/GUCY1B3/GMPS/NDUFC2/ATP5O/GPHN/NDUFA7/ATP6V1B2/ATP5J	31
GO:0006164	purine nucleotide biosynthetic process	0.00465804	TARS2/EPRS/IARS/DALRD3/KARS/CARS/YARS/GARS/QARS/DARS2/AARSD1/FARSB/DUS3L/FARSA/AARS2/TRMT6/TSEN2/YARS2/DARS/RARS/POP5/TSEN15/DUS1L/POP4/LARS/MARS2/TRMT13/NARS2/MARS/TRIT1/QTRT1/TARS/IKBKAP/CTU2/AARS/SARS/LOC107050659/LOC107049904/CARS2/LOC107049913/ELAC2	41
GO:0044283	small molecule biosynthetic process	0.00482009	MIB1/HERC2/UBE4A/HECTD1/RNF220/UBOX5/MUL1/RBBP6/ANAPC16/PCNP/UBE4B/WDSUB1/RNF41/MIB2/UBA3	15
GO:0032446	protein modification by small protein conjugation	0.00518358	PANK3/ATP5F1/ADSSL1/ATP5L/ATP5A1Z/PAICS/ATP5A1W/ATP5C1/LOC107050028/ATP5D/ATIC/ADCY2/GART/ADSS/GUCY1B4/PANK4/DCAKD/GUCY1B3/GMPS/ATP5O/ATP5J	21
GO:0006364	rRNA processing	0.00566998	NUAK2/EIF2AK2/CAMKK2/PAK3/CDC42BPB/NRK/CDC42BPA/TAOK1/PDGFRB/ACVR1/PRKG1/PLK3/PLK2/MAST2/RIPK2/EPHB3/NUAK1/SRC/PXK/MAP3K20/CAMK2A/TNIK/RPS6KA3/MAP2K3/RYK/SLK/MAP3K14/PIM3/EPHA2/CDK14/TNK2/ROCK1/STK25/CDK12/MAP4K4/MAP3K3/TESK1/IRAK2/PRKACB/KALRN/MAPK1/ACVR2A/PLK1/CDK2/RIPK3/TLK2/CSNK2A2/MAP3K6/JAK1/PTK7/JAK2/HIPK1/TRIB2/ROR1/TYRO3/SIK3/CSNK1E/MKNK2/EIF2AK1/PTK2/DCLK2/PDPK1/LMTK2/CSNK2A1/GRK2/CDK20…	222
GO:0016072	rRNA metabolic process	0.00573085	PANK3/PKM/PGK1/ATP5F1/PFKP/ATP5L/ATP5F1B/ATP5A1Z/PAICS/ATP5A1W/GPI/ATP5C1/RPIA/HMGCR/LOC107050028/ATP5D/PGD/ADCY2/GUCY1B4/PANK4/DCAKD/GUCY1B3/GMPS/NDUFC2/ATP5O/GPHN/NDUFA7/ATP6V1B2/ATP5J	29
GO:0009124	nucleoside monophosphate biosynthetic process	0.00596836	CNP/PRPS1/PANK3/PKM/NAMPT/PGK1/ATP5F1/PFKP/ADSSL1/ATP5L/NT5M/ATP5F1B/ATP5A1Z/C5NT1AL/PAICS/ADCY9/NADK/NT5C1B/ATP5A1W/GPI/PRTFDC1/ATP5C1/ERH/RPIA/HMGCR/LOC107050028/HPRT1/ATP5D/PRPSAP1/ATIC/PGD/DHFR/ADCY2/PPAT/GART/ADSS/GUCY1B4/PANK4/NADK2/DCAKD/GUCY1B3/GMPS/NDUFC2/ATP5O/CTPS1/UPP1/GPHN/NDUFA7/ATP6V1B2/ATP5J/NAPRT	51
GO:0009127	purine nucleoside monophosphate biosynthetic process	0.0062723	ATP5F1/ATP5L/ATP5G3/ATP5F1B/ATP5A1Z/ATP6V0E2/TCIRG1/ATP6V0E1/ATP6V1E1/ATP6V0A2/ATP5A1W/ATP5C1/ATP6V0A1/ATP5G1/ATP5D/ATP6AP1/ATP6V0C/ATP6V1H/ATP6V1C1/ATP5O/ATP6V1B2/ATP5J	22
GO:0009156	ribonucleoside monophosphate biosynthetic process	0.0062723	ATP5F1/ATP5L/ATP5G3/ATP5F1B/ATP5A1Z/ATP6V0E2/TCIRG1/ATP6V0E1/ATP6V1E1/ATP6V0A2/ATP5A1W/ATP5C1/ATP6V0A1/ATP5G1/ATP5D/ATP6AP1/ATP6V0C/ATP6V1H/ATP6V1C1/ATP5O/ATP6V1B2/ATP5J	22
GO:0009168	purine ribonucleoside monophosphate biosynthetic process	0.00656986	ARPC5/EIF5A2/GATA6/MAML1/MAML2/MTDH/MAML3/BID/RNF220/ARPC2/CDC25A/BAMBI/ERH/ARPC4/GPBP1/LAMTOR1/ATG14/UVRAG/BNIP3L/BNIP3/ARPC3/TRADD/GPBP1L1/DIABLO/ENY2/ARPC5L	26
GO:0016053	organic acid biosynthetic process	0.00664366	ACACA/ASNSD1/ASS1/ASNS/GLUL/MTR/MLYCD/DHFR/ACACB	9
GO:0046394	carboxylic acid biosynthetic process	0.00664366	ACACA/ASNSD1/ASS1/ASNS/GLUL/MTR/MLYCD/DHFR/ACACB	9
GO:0034470	ncRNA processing	0.00747093	FTSJ3/UTP11/MPHOSPH10/YBEY/RRP36/BOP1/DUS3L/UTP14A/TRMT6/TSEN2/POP5/RBFA/RRP1B/TSEN15/DUS1L/POP4/TRMT13/TRIT1/QTRT1/UTP6/TBL3/USB1/IKBKAP/CTU2/UTP15/LOC107049904/ELAC2	27
GO:0048518	positive regulation of biological process	0.00747093	TMEM173/ARPC5/EIF5A2/GATA6/MAML1/MAML2/MTDH/MAML3/BID/RNF220/ARPC2/CDC25A/BAMBI/ERH/ARPC4/GPBP1/LAMTOR1/ATG14/UVRAG/BNIP3L/BNIP3/ARPC3/TRADD/GPBP1L1/DIABLO/ENY2/ARPC5L	27
GO:0010629	negative regulation of gene expression	0.00821224	DCP1A/NKAP/HEXIM1/EIF4EBP1/UPF1/MAF1/EIF4EBP2/SMG8/NAB1/SMG1/NAB2/NELFCD/DMAP1/PARN	14
GO:0016567	protein ubiquitination	0.00821224	MIB1/HERC2/UBE4A/HECTD1/RNF220/UBOX5/MUL1/RBBP6/ANAPC16/PCNP/UBE4B/WDSUB1/RNF41/MIB2	14
GO:0006357	regulation of transcription from RNA polymerase II promoter	0.00853057	MED1/MAML1/HEXIM1/MED15/MAML2/MAML3/MED7/MED10/MED22/MED17/MED8/MED14/MED20/MED6/MED12/MED4/MED18	17
GO:0006366	transcription from RNA polymerase II promoter	0.008571	GTF2F2/MED1/ELL/MAML1/HEXIM1/GTF2A1/MED15/MAML2/MAML3/MED7/TAF11/MED10/MED22/MED17/MED8/MED14/MED20/MED6/TAF7/LEO1/MED12/MED4/MED18/ELL2	24
GO:0070647	protein modification by small protein conjugation or removal	0.0095045	USP18/MIB1/USP24/USP35/USP12-like/USP9X/USP16/HERC2/USP25/UBE4A/USP15/HECTD1/RNF220/UBOX5/MUL1/RBBP6/USP19/ANAPC16/USP5/USP37/USP49/USP7/PCNP/USP10/USP31/UBE4B/USP46/WDSUB1/RNF41/USP34/USP13/USP33/USP54/MIB2/ATXN3/USP21/UBA3/USP8/USP40/USP44	40
GO:0009165	nucleotide biosynthetic process	0.0102422	PRPS1/PANK3/NAMPT/ATP5F1/ADSSL1/ATP5L/ATP5A1Z/PAICS/ADCY9/NADK/ATP5A1W/ATP5C1/ERH/LOC107050028/ATP5D/PRPSAP1/ATIC/DHFR/ADCY2/ADSS/GUCY1B4/PANK4/NADK2/DCAKD/GUCY1B3/GMPS/ATP5O/CTPS1/ATP5J/NAPRT	30
GO:0044265	cellular macromolecule catabolic process	0.0102422	DCP1A/SKP1/UBE4A/UPF1/PSMB2/PSMA3/RAD23A/PSMB4/SMG8/PSMA6/LOC107049719/CUL3/PSMB7/UCHL5/CUL2/PSMB1/SIAH1/SMG1/PSMA4/UBE4B/PSMA1/ATE1/PSMA7/CUL1/ELOC/CUL4B/NGLY1/PARN/RAD23B/PSMB3	30
GO:1901293	nucleoside phosphate biosynthetic process	0.0102422	PRPS1/PANK3/NAMPT/ATP5F1/ADSSL1/ATP5L/ATP5A1Z/PAICS/ADCY9/NADK/ATP5A1W/ATP5C1/ERH/LOC107050028/ATP5D/PRPSAP1/ATIC/DHFR/ADCY2/ADSS/GUCY1B4/PANK4/NADK2/DCAKD/GUCY1B3/GMPS/ATP5O/CTPS1/ATP5J/NAPRT	30
GO:0010605	negative regulation of macromolecule metabolic process	0.0108907	DCP1A/NKAP/HEXIM1/EIF4EBP1/UPF1/MAF1/EIF4EBP2/SMG8/NAB1/SMG1/NAB2/NELFCD/DMAP1/PARN/LAMTOR5	15
GO:0009150	purine ribonucleotide metabolic process	0.0121511	PANK3/PKM/PGK1/ATP5F1/PFKP/ATP5L/ATP5F1B/ATP5A1Z/PAICS/ATP5A1W/GPI/ATP5C1/HMGCR/LOC107050028/ATP5D/ADCY2/GUCY1B4/PANK4/DCAKD/GUCY1B3/GMPS/NDUFC2/ATP5O/GPHN/NDUFA7/ATP6V1B2/ATP5J	27
GO:0009259	ribonucleotide metabolic process	0.0121511	PANK3/PKM/PGK1/ATP5F1/PFKP/ATP5L/ATP5F1B/ATP5A1Z/PAICS/ATP5A1W/GPI/ATP5C1/HMGCR/LOC107050028/ATP5D/ADCY2/GUCY1B4/PANK4/DCAKD/GUCY1B3/GMPS/NDUFC2/ATP5O/GPHN/NDUFA7/ATP6V1B2/ATP5J	27
GO:0071705	nitrogen compound transport	0.0125295	SLC7A5/SEC61A1/CLTC/KPNA2/COPG1/XPO5/CD74/SCAMP4/SRPRA/IPO7/IST1/CLTCL1/SEC23A/SLC7AL/GGA1/PEX26/CLTB/IPO8/TOM1L2/COPB1/SLC52A3/GCC1/TOMM20/SSR3/MTX2/AP2A2/RRBP1/COPB2/HGS/ERP29/COPA/NXF1/TPR/SEC24A/SEC24B/IPO11/STAM/SRP68/TNPO1/SEC61A2/SEC24C/EXOC4/AP3B1/KPNB1/AP2B1/SRP14/CSE1L/XPO1/KPNA5/VPS35/TIMM21/KPNA4/BCAP29/VTI1B/SEC61G/SRP72/GLE1/VPS11/TOM1/AP3D1/CLTA/KPNA6/GGA3/VPS18/SCAMP2/GOLGA1/TGFBR…	76
GO:0006915	apoptotic process	0.0130145	BIRC2/MCL1/CARD19/CASP8/CASP10/RIPK2/APAF1/BCL2L13/DEDD/BIRC6/CARD11/RIPK3/CARD8/BCL2L10/MTDH/CASP9/BID/CASP1/BCL10/PEA15L1/CASP18/BAK1/C26H6ORF222/CFLAR/BNIP3L/BNIP3/CASP2/BOK/DIABLO/BIK/FADD/LAMTOR5/BCL2A1	33
GO:0008219	cell death	0.0130145	BIRC2/MCL1/CARD19/CASP8/CASP10/RIPK2/APAF1/BCL2L13/DEDD/BIRC6/CARD11/RIPK3/CARD8/BCL2L10/MTDH/CASP9/BID/CASP1/BCL10/PEA15L1/CASP18/BAK1/C26H6ORF222/CFLAR/BNIP3L/BNIP3/CASP2/BOK/DIABLO/BIK/FADD/LAMTOR5/BCL2A1	33
GO:0012501	programmed cell death	0.0130145	BIRC2/MCL1/CARD19/CASP8/CASP10/RIPK2/APAF1/BCL2L13/DEDD/BIRC6/CARD11/RIPK3/CARD8/BCL2L10/MTDH/CASP9/BID/CASP1/BCL10/PEA15L1/CASP18/BAK1/C26H6ORF222/CFLAR/BNIP3L/BNIP3/CASP2/BOK/DIABLO/BIK/FADD/LAMTOR5/BCL2A1	33
GO:0051186	cofactor metabolic process	0.0133457	PANK3/PKM/NAMPT/PGK1/FECH/PFKP/CIAPIN1/ALAS1/NADK/MAT2A/CPOX/GPI/MOCS1/HMOX1/ISCU/COX15/RPIA/HMGCR/PGD/COQ4/LOC107049542/MAT1A/PANK4/NADK2/DCAKD/COQ7/GPHN/NAPRT	28
GO:0044257	cellular protein catabolic process	0.0143313	SKP1/UBE4A/PSMB2/PSMA3/RAD23A/PSMB4/PSMA6/LOC107049719/CUL3/PSMB7/UCHL5/CUL2/PSMB1/SIAH1/PSMA4/UBE4B/PSMA1/ATE1/PSMA7/CUL1/ELOC/CUL4B/RAD23B/PSMB3	24
GO:0051603	proteolysis involved in cellular protein catabolic process	0.0143313	SKP1/UBE4A/PSMB2/PSMA3/RAD23A/PSMB4/PSMA6/LOC107049719/CUL3/PSMB7/UCHL5/CUL2/PSMB1/SIAH1/PSMA4/UBE4B/PSMA1/ATE1/PSMA7/CUL1/ELOC/CUL4B/RAD23B/PSMB3	24
GO:0009152	purine ribonucleotide biosynthetic process	0.0164789	PANK3/ATP5F1/ATP5L/ATP5A1Z/PAICS/ATP5A1W/ATP5C1/LOC107050028/ATP5D/ADCY2/GUCY1B4/PANK4/DCAKD/GUCY1B3/GMPS/ATP5O/ATP5J	17
GO:0009260	ribonucleotide biosynthetic process	0.0164789	PANK3/ATP5F1/ATP5L/ATP5A1Z/PAICS/ATP5A1W/ATP5C1/LOC107050028/ATP5D/ADCY2/GUCY1B4/PANK4/DCAKD/GUCY1B3/GMPS/ATP5O/ATP5J	17
GO:0046390	ribose phosphate biosynthetic process	0.0164789	PANK3/ATP5F1/ATP5L/ATP5A1Z/PAICS/ATP5A1W/ATP5C1/LOC107050028/ATP5D/ADCY2/GUCY1B4/PANK4/DCAKD/GUCY1B3/GMPS/ATP5O/ATP5J	17
GO:0009123	nucleoside monophosphate metabolic process	0.0192793	PKM/PGK1/ATP5F1/PFKP/ATP5L/ATP5F1B/ATP5A1Z/PAICS/ATP5A1W/GPI/ATP5C1/ATP5D/GMPS/NDUFC2/ATP5O/NDUFA7/ATP6V1B2/ATP5J	18
GO:0009126	purine nucleoside monophosphate metabolic process	0.0192793	PKM/PGK1/ATP5F1/PFKP/ATP5L/ATP5F1B/ATP5A1Z/PAICS/ATP5A1W/GPI/ATP5C1/ATP5D/GMPS/NDUFC2/ATP5O/NDUFA7/ATP6V1B2/ATP5J	18
GO:0009161	ribonucleoside monophosphate metabolic process	0.0192793	PKM/PGK1/ATP5F1/PFKP/ATP5L/ATP5F1B/ATP5A1Z/PAICS/ATP5A1W/GPI/ATP5C1/ATP5D/GMPS/NDUFC2/ATP5O/NDUFA7/ATP6V1B2/ATP5J	18
GO:0009167	purine ribonucleoside monophosphate metabolic process	0.0192793	PKM/PGK1/ATP5F1/PFKP/ATP5L/ATP5F1B/ATP5A1Z/PAICS/ATP5A1W/GPI/ATP5C1/ATP5D/GMPS/NDUFC2/ATP5O/NDUFA7/ATP6V1B2/ATP5J	18
GO:0009892	negative regulation of metabolic process	0.0215985	DCP1A/NKAP/HEXIM1/EIF4EBP1/UPF1/MAF1/EIF4EBP2/SMG8/NAB1/SMG1/NAB2/NELFCD/DMAP1/PARN/LAMTOR5	15
GO:0032259	methylation	0.0215985	CMTR1/SETDB2/SUV39H1/SETD2/FTSJ3/LCMT2/EHMT1/NTMT1/WTAP/TRMT6/METTL11B/MRM2/CMTR2/TGS1/ICMT	15
GO:0032940	secretion by cell	0.0215985	EXOC3L/TNFAIP2/VPS33B/ERP29/EXOC3/EXOC4/STXBP3/STXBP1/VPS33A/EXOC5/EXOC6/EXOC3L1/EXOC7/SYCN/SCFD2	15
GO:0015988	energy coupled proton transmembrane transport, against electrochemical gradient	0.0229031	ATP5G3/ATP6V0E2/TCIRG1/ATP6V0E1/ATP6V1E1/ATP6V0A2/ATP6V0A1/ATP5G1/ATP6AP1/ATP6V0C/ATP6V1H/ATP6V1C1	12
GO:0015991	ATP hydrolysis coupled proton transport	0.0229031	ATP5G3/ATP6V0E2/TCIRG1/ATP6V0E1/ATP6V1E1/ATP6V0A2/ATP6V0A1/ATP5G1/ATP6AP1/ATP6V0C/ATP6V1H/ATP6V1C1	12
GO:0070838	divalent metal ion transport	0.0229031	ITPR2/ITPR3/NIPA1/ITPR1/RYR1L1/CACNB4/SARAF/CACNB1/NIPA2/MGTNIPA2L/LOC107050029/NIPAL3	12
GO:0072511	divalent inorganic cation transport	0.0229031	ITPR2/ITPR3/NIPA1/ITPR1/RYR1L1/CACNB4/SARAF/CACNB1/NIPA2/MGTNIPA2L/LOC107050029/NIPAL3	12
GO:0090662	ATP hydrolysis coupled transmembrane transport	0.0229031	ATP5G3/ATP6V0E2/TCIRG1/ATP6V0E1/ATP6V1E1/ATP6V0A2/ATP6V0A1/ATP5G1/ATP6AP1/ATP6V0C/ATP6V1H/ATP6V1C1	12
GO:0099131	ATP hydrolysis coupled ion transmembrane transport	0.0229031	ATP5G3/ATP6V0E2/TCIRG1/ATP6V0E1/ATP6V1E1/ATP6V0A2/ATP6V0A1/ATP5G1/ATP6AP1/ATP6V0C/ATP6V1H/ATP6V1C1	12
GO:0099132	ATP hydrolysis coupled cation transmembrane transport	0.0229031	ATP5G3/ATP6V0E2/TCIRG1/ATP6V0E1/ATP6V1E1/ATP6V0A2/ATP6V0A1/ATP5G1/ATP6AP1/ATP6V0C/ATP6V1H/ATP6V1C1	12
GO:0051726	regulation of cell cycle	0.0254087	CDKN1A/BIRC6/RBL1/TMEM67/CDKN1AL/ZWILCH/CDC25A/CDKN1C/RGCCL/MAD2L1BP/ANAPC15/RBL2/MIIP/MDM1/RB1/RHNO1	16
GO:0006732	coenzyme metabolic process	0.0273354	PANK3/PKM/NAMPT/PGK1/PFKP/NADK/MAT2A/GPI/MOCS1/RPIA/HMGCR/PGD/COQ4/LOC107049542/MAT1A/PANK4/NADK2/DCAKD/COQ7/GPHN/NAPRT	21
GO:0009141	nucleoside triphosphate metabolic process	0.0290974	PKM/PGK1/ATP5F1/PFKP/ATP5L/ATP5F1B/ATP5A1Z/ATP5A1W/GPI/ATP5C1/ATP5D/NDUFC2/ATP5O/GPHN/NDUFA7/ATP6V1B2/ATP5J	17
GO:0009144	purine nucleoside triphosphate metabolic process	0.0290974	PKM/PGK1/ATP5F1/PFKP/ATP5L/ATP5F1B/ATP5A1Z/ATP5A1W/GPI/ATP5C1/ATP5D/NDUFC2/ATP5O/GPHN/NDUFA7/ATP6V1B2/ATP5J	17
GO:0009199	ribonucleoside triphosphate metabolic process	0.0290974	PKM/PGK1/ATP5F1/PFKP/ATP5L/ATP5F1B/ATP5A1Z/ATP5A1W/GPI/ATP5C1/ATP5D/NDUFC2/ATP5O/GPHN/NDUFA7/ATP6V1B2/ATP5J	17
GO:0009205	purine ribonucleoside triphosphate metabolic process	0.0290974	PKM/PGK1/ATP5F1/PFKP/ATP5L/ATP5F1B/ATP5A1Z/ATP5A1W/GPI/ATP5C1/ATP5D/NDUFC2/ATP5O/GPHN/NDUFA7/ATP6V1B2/ATP5J	17
GO:0006260	DNA replication	0.0300763	POLD4/RFC1/NFIB/MCM2/LOC107057377/MCM10/MCM3/RFC5/RFC4/ORC6/RRM1/NFIX/BLM/POLA1/RPA3/POLA2/PCNA/CDC45/POLE2/RPA1/WRNIP1/MCM5/POLD3/POLE/MCM8/RFC2/MCM9/PRIM1	28
GO:0006605	protein targeting	0.0326388	KPNA2/SRPRA/PEX26/GCC1/TOMM20/SSR3/MTX2/TPR/SRP68/SRP14/KPNA5/TIMM21/KPNA4/SEC61G/SRP72/KPNA6/GOLGA1/MTX3	18
GO:0006887	exocytosis	0.0336225	EXOC3L/TNFAIP2/VPS33B/EXOC3/EXOC4/STXBP3/STXBP1/VPS33A/EXOC5/EXOC6/EXOC3L1/EXOC7/SYCN/SCFD2	14
GO:0019222	regulation of metabolic process	0.0344674	STAT1/CREB3L2/IRF9/STAT2/IRF7/ATF3/NFKB2/IRF8/TSC22D1/CSDE1/MAFF/SOGA1/YBX3/KAT2A/AR/YBX1/FOXC2/RFX5/FOXS1/REL/FOXO6/SMAD3/RUNX1/MED1/LOC107050017/POU3F3/CREB3L1/DCP1A/EIF5A2/TEAD1/FOS/ETV1/TSC22D3/FOXC1/JUND/HEY1/POU3F4/NFIB/FOXO4/LOC107051537/BHLHE40/TBX3/MITF/SETD2/GATA6/TEF/THRB/ETV3/MYC/TBX2/NKAP/MTA2/GABPA/NFAT5/MAML1/HEXIM1/NFATC3/LOC107052489/PSMD3/TGIF2/CREB5/MED15/NPAS2/CREBBP/NR4A3/TFD…	243
GO:0060255	regulation of macromolecule metabolic process	0.0350854	STAT1/CREB3L2/IRF9/STAT2/IRF7/ATF3/NFKB2/IRF8/TSC22D1/CSDE1/MAFF/YBX3/KAT2A/AR/YBX1/FOXC2/RFX5/FOXS1/REL/FOXO6/SMAD3/RUNX1/MED1/LOC107050017/POU3F3/CREB3L1/DCP1A/EIF5A2/TEAD1/FOS/ETV1/TSC22D3/FOXC1/JUND/HEY1/POU3F4/NFIB/FOXO4/LOC107051537/BHLHE40/TBX3/MITF/SETD2/GATA6/TEF/THRB/ETV3/MYC/TBX2/NKAP/MTA2/GABPA/NFAT5/MAML1/HEXIM1/NFATC3/LOC107052489/PSMD3/TGIF2/CREB5/MED15/NPAS2/CREBBP/NR4A3/TFDP2/MAF…	239
GO:0051188	cofactor biosynthetic process	0.0360189	PANK3/NAMPT/FECH/CIAPIN1/NADK/MAT2A/CPOX/MOCS1/ISCU/COX15/COQ4/LOC107049542/MAT1A/PANK4/NADK2/DCAKD/COQ7/GPHN/NAPRT	19
GO:0010468	regulation of gene expression	0.0360231	STAT1/CREB3L2/IRF9/STAT2/IRF7/ATF3/NFKB2/IRF8/TSC22D1/CSDE1/MAFF/YBX3/KAT2A/AR/YBX1/FOXC2/RFX5/FOXS1/REL/FOXO6/SMAD3/RUNX1/MED1/LOC107050017/POU3F3/CREB3L1/DCP1A/EIF5A2/TEAD1/FOS/ETV1/TSC22D3/FOXC1/JUND/HEY1/POU3F4/NFIB/FOXO4/LOC107051537/BHLHE40/TBX3/MITF/SETD2/GATA6/TEF/THRB/ETV3/MYC/TBX2/NKAP/MTA2/GABPA/NFAT5/MAML1/HEXIM1/NFATC3/LOC107052489/TGIF2/CREB5/MED15/NPAS2/CREBBP/NR4A3/TFDP2/MAFA/ETS1…	233
GO:0090407	organophosphate biosynthetic process	0.0369414	PRPS1/PIGA/PANK3/NAMPT/ATP5F1/ADSSL1/ATP5L/ATP5A1Z/PAICS/ADCY9/NADK/ATP5A1W/MOCS1/ISYNA1/ATP5C1/PIGT/ERH/CHPT1/LOC107050028/ATP5D/PRPSAP1/ATIC/DHFR/ADCY2/SELENOI/ADSS/GUCY1B4/PISD/PANK4/NADK2/DCAKD/PIGS/GUCY1B3/GMPS/ATP5O/CEPT1/PTDSS2/CTPS1/GPHN/PIGN/ATP5J/NAPRT	42
GO:0006413	translational initiation	0.0373689	EIF1/EIF1AY/EIF4EBP1/EIF5/EIF4EBP2/EIF2S2/EIF4E3/LOC112530326/EIF1B/MTIF3/EIF2D	11
GO:0046034	ATP metabolic process	0.0432683	PKM/PGK1/ATP5F1/PFKP/ATP5L/ATP5F1B/ATP5A1Z/ATP5A1W/GPI/ATP5C1/ATP5D/NDUFC2/ATP5O/NDUFA7/ATP6V1B2/ATP5J	16
GO:0072594	establishment of protein localization to organelle	0.0432683	KPNA2/SRPRA/PEX26/GCC1/SSR3/MTX2/TPR/SRP68/SRP14/KPNA5/TIMM21/KPNA4/SRP72/KPNA6/GOLGA1/MTX3	16
GO:0080090	regulation of primary metabolic process	0.0441477	STAT1/CREB3L2/IRF9/STAT2/IRF7/ATF3/NFKB2/IRF8/TSC22D1/CSDE1/MAFF/YBX3/KAT2A/AR/YBX1/FOXC2/RFX5/FOXS1/REL/FOXO6/SMAD3/RUNX1/MED1/LOC107050017/POU3F3/CREB3L1/EIF5A2/TEAD1/FOS/ETV1/TSC22D3/FOXC1/JUND/HEY1/POU3F4/NFIB/FOXO4/LOC107051537/BHLHE40/TBX3/MITF/SETD2/GATA6/TEF/THRB/ETV3/MYC/TBX2/NKAP/MTA2/GABPA/NFAT5/MAML1/HEXIM1/NFATC3/LOC107052489/PSMD3/TGIF2/CREB5/MED15/NPAS2/CREBBP/NR4A3/TFDP2/MAFA/ETS1…	234
GO:0006352	DNA-templated transcription, initiation	0.0447192	GTF2F2/GTF2A1/TAF10/TAF6L/TAF9/TAF4/TAF11/TBP/TAF6/TAF7/LOC415780/TAF4B	12
GO:0006733	oxidoreduction coenzyme metabolic process	0.0447192	PKM/NAMPT/PGK1/PFKP/NADK/GPI/RPIA/PGD/COQ4/NADK2/COQ7/NAPRT	12
GO:0008380	RNA splicing	0.0447192	PRPF8/SNW1/ISY1/PRPF18/LUC7L3/TXNL4B/SNRNP27/TSEN2/TXNL4A/LUC7L2/TSEN15/GEMIN6	12
GO:0031323	regulation of cellular metabolic process	0.0481288	STAT1/CREB3L2/IRF9/STAT2/IRF7/ATF3/NFKB2/IRF8/TSC22D1/CSDE1/MAFF/SOGA1/YBX3/KAT2A/AR/YBX1/FOXC2/RFX5/FOXS1/REL/FOXO6/SMAD3/RUNX1/MED1/LOC107050017/POU3F3/CREB3L1/EIF5A2/TEAD1/FOS/ETV1/TSC22D3/FOXC1/JUND/HEY1/POU3F4/NFIB/FOXO4/LOC107051537/BHLHE40/TBX3/MITF/SETD2/GATA6/TEF/THRB/ETV3/MYC/TBX2/NKAP/MTA2/GABPA/NFAT5/MAML1/HEXIM1/NFATC3/LOC107052489/TGIF2/CREB5/MED15/NPAS2/CREBBP/NR4A3/TFDP2/MAFA/ETS1…	237
GO:0007005	mitochondrion organization	0.0493139	MTX2/APOOL/TMEM11/MFN1/TIMM21/MFN2/MIGA2/MTX3/BCS1L	9
GO:0007219	Notch signaling pathway	0.0493139	NOTCH2/NKAP/MAML1/MAML2/MAML3/JAG1/ERH/JAG2/NOTCH1	9
GO:0010558	negative regulation of macromolecule biosynthetic process	0.0493139	NKAP/HEXIM1/EIF4EBP1/MAF1/EIF4EBP2/NAB1/NAB2/NELFCD/DMAP1	9
GO:0009889	regulation of biosynthetic process	0.0499822	STAT1/CREB3L2/IRF9/STAT2/IRF7/ATF3/NFKB2/IRF8/TSC22D1/CSDE1/MAFF/YBX3/KAT2A/AR/YBX1/FOXC2/RFX5/FOXS1/REL/FOXO6/SMAD3/RUNX1/MED1/LOC107050017/POU3F3/CREB3L1/EIF5A2/TEAD1/FOS/ETV1/TSC22D3/FOXC1/JUND/HEY1/POU3F4/NFIB/FOXO4/LOC107051537/BHLHE40/TBX3/MITF/SETD2/GATA6/TEF/THRB/ETV3/MYC/TBX2/NKAP/MTA2/GABPA/NFAT5/MAML1/HEXIM1/NFATC3/LOC107052489/TGIF2/CREB5/MED15/NPAS2/CREBBP/NR4A3/TFDP2/MAFA/ETS1/TFIP1…	229
