# Supplementary material for: Transcriptomic Analysis of the Chicken MDA5 Response Genes
Source: Genes (Basel). 2020 Mar 13;11(3):308. doi: 10.3390/genes11030308 (PMC7140832; doi:10.3390/genes11030308)
Supplement: Supplementary file 1 [file genes-11-00308-s001.zip › Supplementary materials/Supplementary table S7.xlsx]

## Sheet: poly(IC) VS control GO enrich
Poly(I:C) VS control GO enrich biological process
GO ID	Description	p value	Gene Symbol	Count
GO:0042254	ribosome biogenesis	3.22125e-07	FTSJ3/RRP36/TSR1/PES1/UTP11/BMS1/RRS1/UTP15/RRP1B/WDR36/TBL3/UTP14A/MPHOSPH10/YBEY/UTP6/RRP15/LOC107049904/SBDS/EIF6/GAR1/MRTO4/BOP1/NAF1	23
GO:0006396	RNA processing	1.08918e-06	FTSJ3/DKC1/RRP36/UTP11/POP1/UTP15/RRP1B/SNRNP27/QTRT2/WDR36/TBL3/UTP14A/ELAC2/MPHOSPH10/TRUB1/LUC7L2/RBM27/PDCD11/CSTF2/YBEY/CRNKL1/TRIT1/UTP6/DROSHA/SFSWAP/RRP15/LOC107049904/USB1/DUS3L/CTU2/WBP11/QTRT1/MRM3/TSEN15/DUS2/SMN/TRUB2/TRNT1/RPP30/GEMIN6/TRMT/SUGP2/ADAT1/TRMT61A/CHERP/TGS1/PRPF6/RBM26/BOP1/TDRD3/PAPOLA/DUS4L/U2SURP/CWC15/TARBP1/SF3A1/EXOSC10/ADARB1/NUDT21/RNASEL/SNW1/SMNDC1	62
GO:0022613	ribonucleoprotein complex biogenesis	6.04067e-06	FTSJ3/RRP36/TSR1/PES1/UTP11/BMS1/RRS1/UTP15/RRP1B/WDR36/TBL3/UTP14A/MPHOSPH10/LUC7L2/YBEY/UTP6/RRP15/LOC107049904/SBDS/EIF6/GAR1/GEMIN6/MRTO4/BOP1/NAF1	25
GO:0006364	rRNA processing	4.42896e-05	FTSJ3/RRP36/UTP11/UTP15/RRP1B/WDR36/TBL3/UTP14A/MPHOSPH10/YBEY/UTP6/RRP15/LOC107049904/BOP1	14
GO:0016072	rRNA metabolic process	4.42896e-05	FTSJ3/RRP36/UTP11/UTP15/RRP1B/WDR36/TBL3/UTP14A/MPHOSPH10/YBEY/UTP6/RRP15/LOC107049904/BOP1	14
GO:0034470	ncRNA processing	8.01524e-05	FTSJ3/RRP36/UTP11/POP1/UTP15/RRP1B/QTRT2/WDR36/TBL3/UTP14A/ELAC2/MPHOSPH10/YBEY/TRIT1/UTP6/RRP15/LOC107049904/USB1/DUS3L/CTU2/QTRT1/TSEN15/DUS2/RPP30/TRMT61A/BOP1/DUS4L	27
GO:0034660	ncRNA metabolic process	0.000481475	TARS2/FTSJ3/RRP36/AARS/GARS/SARS/UTP11/POP1/UTP15/IARS/RRP1B/QTRT2/WDR36/TBL3/UTP14A/ELAC2/MPHOSPH10/QARS/MARS2/YARS2/YBEY/TRIT1/UTP6/MARS/DARS/FARSB/RRP15/LOC107049904/USB1/DUS3L/CTU2/QTRT1/TSEN15/DUS2/RPP30/RARS/TRMT61A/TARSL2/BOP1/DUS4L/FARSA/KARS/DALRD3/NARS	44
GO:0051186	cofactor metabolic process	0.0013953	MAT1A/PKM/NADK/CIAPIN1/PFKP/PANK1/ALDOC/PFKL/MAT2A/LOC107049542/ISCU/PGK1/PGD/ALAS1/GPHN/TPK1/GPI/PCBD1/HMOX2/FXN/HMOX1/HMGCR/NAMPT/NFU1/FECH/MOCS1	26
GO:0006790	sulfur compound metabolic process	0.00271003	CHAC1/MAT1A/CIAPIN1/GSS/CHAC2/MAT2A/MTHFR/LOC107049542/GCLC/ISCU/MTR/TPK1/FXN/NFU1	14
GO:0007018	microtubule-based movement	0.00560893	DYNC1I1/DNAH5L/KIF16B/KIF11/LOC107050879/KIFC1/KIF13B/KIF14/KIF20A/KIF15/DNAH3/KIF20B/KIF26A/DYNC2H1/KIF18A/DYNC1I2/DNAH10/KIF18B/DNAH17/KIF5B/KIFC3/KIF25/KIF3B/KIF1B/KIF13A/KIF9/KIF19/KIF7/DNAH9/CENPE	30
GO:0051641	cellular localization	0.00692769	IPO7/NUSAP1/SEC24D/AP2B1/XPO7/DAG1/NUP50/GCC1/RANBP1/SRPRA/LOC776067/TOM1/TOMM20/AP3D1/XPO5/KPNA1/COG3/SNX1/SEC24A/SNX2/VPS11/GGA1/SRP54/SRP68/GLE1/SEC24C/IPO8/STAM/TLN1/USO1/XPO1/IPO9/CLTB/CLTCL1/XPO6/TIMM21/SRP19/TOM1L2/TLN2/STAM2/PEX26/TRAPPC2L/KPNA3/SRP14/VPS35/BCAP31/KDELR3/COPG2/COG7/KDELR2/KPNA2/BCAP29/TOM1L1/LOC112531361/SEC61G/SEC23A/PEX13	57
GO:0016053	organic acid biosynthetic process	0.00701563	ACACA/ASNS/ASS1/MTR/ASNSD1/MLYCD/ACACB/GLUL	8
GO:0046394	carboxylic acid biosynthetic process	0.00701563	ACACA/ASNS/ASS1/MTR/ASNSD1/MLYCD/ACACB/GLUL	8
GO:0034613	cellular protein localization	0.00717978	IPO7/SEC24D/AP2B1/XPO7/DAG1/GCC1/SRPRA/TOM1/TOMM20/AP3D1/XPO5/KPNA1/COG3/SNX1/SEC24A/SNX2/VPS11/GGA1/SRP54/SRP68/GLE1/SEC24C/IPO8/STAM/TLN1/USO1/XPO1/IPO9/CLTB/CLTCL1/XPO6/TIMM21/SRP19/TOM1L2/TLN2/STAM2/PEX26/KPNA3/SRP14/BCAP31/KDELR3/COPG2/COG7/KDELR2/KPNA2/BCAP29/TOM1L1/LOC112531361/SEC61G/SEC23A/PEX13	51
GO:0070727	cellular macromolecule localization	0.00717978	IPO7/SEC24D/AP2B1/XPO7/DAG1/GCC1/SRPRA/TOM1/TOMM20/AP3D1/XPO5/KPNA1/COG3/SNX1/SEC24A/SNX2/VPS11/GGA1/SRP54/SRP68/GLE1/SEC24C/IPO8/STAM/TLN1/USO1/XPO1/IPO9/CLTB/CLTCL1/XPO6/TIMM21/SRP19/TOM1L2/TLN2/STAM2/PEX26/KPNA3/SRP14/BCAP31/KDELR3/COPG2/COG7/KDELR2/KPNA2/BCAP29/TOM1L1/LOC112531361/SEC61G/SEC23A/PEX13	51
GO:0009451	RNA modification	0.00981565	DKC1/QTRT2/PUS1/TRUB1/PUS3/CTU2/QTRT1/TRUB2/GAR1/PUSL1/TRMT61A/TGS1/NAF1/RPUSD4	14
GO:0007017	microtubule-based process	0.0100847	STMN1/NUSAP1/DYNC1I1/DNAH5L/LOC100858984/KIF16B/MAP7D1/KIF11/LOC107050879/KIFC1/KIAA0753/KIF13B/KIF14/KIF20A/DNAL4/KIF15/DNAH3/KIF20B/KIF26A/TUBGCP4/DYNC2H1/KIF18A/DYNC1I2/DNAH10/KIF18B/DNAH17/KIF5B/KIFC3/LOC112531360/KIF25/KIF3B/KIF1B/KIF13A/KIF9/KIF19/KIF7/SDCCAG8/TUBGCP3/DNAH9/CEP126/CENPE	41
GO:0051649	establishment of localization in cell	0.0113135	IPO7/NUSAP1/SEC24D/AP2B1/XPO7/NUP50/GCC1/RANBP1/SRPRA/LOC776067/TOM1/TOMM20/AP3D1/XPO5/KPNA1/COG3/SNX1/SEC24A/SNX2/VPS11/GGA1/SRP54/SRP68/GLE1/SEC24C/IPO8/STAM/USO1/XPO1/IPO9/CLTB/CLTCL1/XPO6/TIMM21/SRP19/TOM1L2/STAM2/PEX26/TRAPPC2L/KPNA3/SRP14/VPS35/BCAP31/COPG2/COG7/KPNA2/BCAP29/TOM1L1/SEC61G/SEC23A/PEX13	51
GO:0044085	cellular component biogenesis	0.0136921	FTSJ3/KCTD15/RRP36/TSR1/HIST1H101/PES1/UTP11/BMS1/RRS1/UTP15/RRP1B/CIAPIN1/WDR36/TBL3/UTP14A/KCTD10/MPHOSPH10/HP1BP3/KIAA0753/LUC7L2/NAP1L1/YBEY/UTP6/ISCU/PRNP/LOC100859454/ARPC5L/CRTC1/RRP15/LOC107049904/HISTH1/KCTD12/TUBGCP4/KCTD9/SBDS/PSMG1/KCTD7/H1FX/EIF6/TMOD3/BCS1L/GAR1/GEMIN6/VMA21/HIST1H110/LOC112531360/MRTO4/CENPI/BOP1/CAV1/NAF1/TRPM7/FXN/CENPH/ARPC3/CAV2/NFU1/ATPAF2/TP73/TMOD4/KCTD3/TUB…	66
GO:0008104	protein localization	0.0141007	RRBP1/IPO7/ERP29/SEC24D/AP2B1/XPO7/DAG1/GCC1/SRPRA/TOM1/TOMM20/AP3D1/EXOC4/XPO5/KPNA1/COG3/SNX1/SEC24A/SNX2/VPS11/GGA1/SRP54/SRP68/GLE1/SEC62/SEC24C/IPO8/STAM/TLN1/USO1/XPO1/IPO9/CLTB/CLTCL1/XPO6/TIMM21/SRP19/TOM1L2/TLN2/STAM2/PEX26/KPNA3/SRP14/VPS35/BCAP31/KDELR3/COPG2/COG7/KDELR2/KPNA2/BCAP29/TOM1L1/LOC112531361/SEC61G/SEC23A/PEX13	56
GO:0065009	regulation of molecular function	0.0141179	CTSB/RGI3L1/RASAL2/PPP1R2/DAB2IP/CNPPD1/RASA2/DCP1A/RASA4/NF1/IQGAP3/LAMTOR5/TAF6/PPP1R36/RASA3/IQGAP2/DCP1B	17
GO:0006886	intracellular protein transport	0.0148549	IPO7/SEC24D/AP2B1/XPO7/GCC1/SRPRA/TOM1/TOMM20/AP3D1/XPO5/KPNA1/COG3/SNX1/SEC24A/SNX2/VPS11/GGA1/SRP54/SRP68/GLE1/SEC24C/IPO8/STAM/USO1/XPO1/IPO9/CLTB/CLTCL1/XPO6/TIMM21/SRP19/TOM1L2/STAM2/PEX26/KPNA3/SRP14/BCAP31/COPG2/COG7/KPNA2/BCAP29/TOM1L1/SEC61G/SEC23A/PEX13	45
GO:0050790	regulation of catalytic activity	0.014982	CTSB/RGI3L1/RASAL2/PPP1R2/DAB2IP/CNPPD1/RASA2/DCP1A/RASA4/NF1/IQGAP3/LAMTOR5/PPP1R36/RASA3/IQGAP2/DCP1B	16
GO:0046907	intracellular transport	0.0152152	IPO7/SEC24D/AP2B1/XPO7/NUP50/GCC1/RANBP1/SRPRA/LOC776067/TOM1/TOMM20/AP3D1/XPO5/KPNA1/COG3/SNX1/SEC24A/SNX2/VPS11/GGA1/SRP54/SRP68/GLE1/SEC24C/IPO8/STAM/USO1/XPO1/IPO9/CLTB/CLTCL1/XPO6/TIMM21/SRP19/TOM1L2/STAM2/PEX26/TRAPPC2L/KPNA3/SRP14/VPS35/BCAP31/COPG2/COG7/KPNA2/BCAP29/TOM1L1/SEC61G/SEC23A/PEX13	50
GO:0007219	Notch signaling pathway	0.0174037	NOTCH2/JAG2/MAML2/NOTCH1/NKAP/JAG1/MAML3/DLL4	8
GO:0001522	pseudouridine synthesis	0.0183607	DKC1/PUS1/TRUB1/PUS3/TRUB2/GAR1/PUSL1/NAF1/RPUSD4	9
GO:0016310	phosphorylation	0.0192213	CAMK2A/PLK2/EPHA2/PRKCB/AMHR2/TNK2/CDK18/SIK1/TGFBR2/CIT/MAPKKK3L/NUAK1/PIM1/CDC42BPA/SRPK1/EIF2AK3/PAK1/NRK/MAP2K6/SGK1/MST1R/PDGFRB/MKNK2/MERTK/RPS6KB1/PKM/NUAK2/LMTK2/BMP2K/SRC/EEF2K/PFKP/BMPR2/MAP3K14/MAP4K4/STK4/CAMK1D/BMPR1A/INPP1/ALDOC/TYRO3/PFKL/MAPKAPK2/ULK1/CDK19/MAST2/DDR2/ULK3/BRAF/LATS2/TEX14/EIF2AK2/STK38/PLK3/PEAK1/WNK4/LIMK1/PLK1/KALRN/ROR2/LOC426385/CDK9/MAPK1/MAP2K5/PRKX/MAP2K2/…	180
GO:0007166	cell surface receptor signaling pathway	0.0197507	LOC112530287/SMAD3/SMAD6/BAMBI/SMAD9/FZD8/APC/FZD2/NOTCH2/FZD1/JAG2/CBL/SMO/DKK1/APC2/MAML2/SMAD7/FZD9/NOTCH1/PELI2/NKAP/JAG1/MAML3/INSR/DLL4/EGFR/WNT6/FZD3/IGF1R/SMAD4/CBLB/FZD7/CD3D/WNT8A/RNF220/FZD5	36
GO:0006732	coenzyme metabolic process	0.0200237	MAT1A/PKM/NADK/PFKP/PANK1/ALDOC/PFKL/MAT2A/LOC107049542/PGK1/PGD/GPHN/TPK1/GPI/PCBD1/HMGCR/NAMPT/MOCS1	18
GO:0015031	protein transport	0.0275859	RRBP1/IPO7/ERP29/SEC24D/AP2B1/XPO7/GCC1/SRPRA/TOM1/TOMM20/AP3D1/EXOC4/XPO5/KPNA1/COG3/SNX1/SEC24A/SNX2/VPS11/GGA1/SRP54/SRP68/GLE1/SEC62/SEC24C/IPO8/STAM/USO1/XPO1/IPO9/CLTB/CLTCL1/XPO6/TIMM21/SRP19/TOM1L2/STAM2/PEX26/KPNA3/SRP14/VPS35/BCAP31/COPG2/COG7/KPNA2/BCAP29/TOM1L1/SEC61G/SEC23A/PEX13	50
GO:0015833	peptide transport	0.0275859	RRBP1/IPO7/ERP29/SEC24D/AP2B1/XPO7/GCC1/SRPRA/TOM1/TOMM20/AP3D1/EXOC4/XPO5/KPNA1/COG3/SNX1/SEC24A/SNX2/VPS11/GGA1/SRP54/SRP68/GLE1/SEC62/SEC24C/IPO8/STAM/USO1/XPO1/IPO9/CLTB/CLTCL1/XPO6/TIMM21/SRP19/TOM1L2/STAM2/PEX26/KPNA3/SRP14/VPS35/BCAP31/COPG2/COG7/KPNA2/BCAP29/TOM1L1/SEC61G/SEC23A/PEX13	50
GO:0051336	regulation of hydrolase activity	0.0301864	RGI3L1/RASAL2/PPP1R2/DAB2IP/RASA2/RASA4/NF1/IQGAP3/LAMTOR5/PPP1R36/RASA3/IQGAP2	12
GO:0042886	amide transport	0.0331301	RRBP1/IPO7/ERP29/SEC24D/AP2B1/XPO7/GCC1/SRPRA/TOM1/TOMM20/AP3D1/EXOC4/XPO5/KPNA1/COG3/SNX1/SEC24A/SNX2/VPS11/GGA1/SRP54/SRP68/GLE1/SEC62/SEC24C/IPO8/STAM/USO1/XPO1/IPO9/CLTB/CLTCL1/XPO6/TIMM21/SRP19/TOM1L2/STAM2/PEX26/KPNA3/SRP14/VPS35/BCAP31/COPG2/COG7/KPNA2/BCAP29/TOM1L1/SEC61G/SEC23A/PEX13	50
GO:0044270	cellular nitrogen compound catabolic process	0.0334798	NT5M/UPF1/DCP1A/SMG1/HMOX2/CNP/HMOX1/SPO11/SMG8/DCP1B	10
GO:0046700	heterocycle catabolic process	0.0334798	NT5M/UPF1/DCP1A/SMG1/HMOX2/CNP/HMOX1/SPO11/SMG8/DCP1B	10
GO:0009116	nucleoside metabolic process	0.0354404	UMPS/UPP1/PPAT/APRT/GPHN/PRTFDC1/HPRT1/UPP2	8
GO:1901657	glycosyl compound metabolic process	0.0354404	UMPS/UPP1/PPAT/APRT/GPHN/PRTFDC1/HPRT1/UPP2	8
GO:0045184	establishment of protein localization	0.0365646	RRBP1/IPO7/ERP29/SEC24D/AP2B1/XPO7/GCC1/SRPRA/TOM1/TOMM20/AP3D1/EXOC4/XPO5/KPNA1/COG3/SNX1/SEC24A/SNX2/VPS11/GGA1/SRP54/SRP68/GLE1/SEC62/SEC24C/IPO8/STAM/USO1/XPO1/IPO9/CLTB/CLTCL1/XPO6/TIMM21/SRP19/TOM1L2/STAM2/PEX26/KPNA3/SRP14/VPS35/BCAP31/COPG2/COG7/KPNA2/BCAP29/TOM1L1/LOC112531361/SEC61G/SEC23A/PEX13	51
GO:0006928	movement of cell or subcellular component	0.0384491	DYNC1I1/DNAH5L/KIF16B/KIF11/LOC107050879/KIFC1/KIF13B/KIF14/KIF20A/KIF15/DNAH3/KIF20B/KIF26A/DYNC2H1/KIF18A/DYNC1I2/DNAH10/KIF18B/DNAH17/KIF5B/KIFC3/KIF25/KIF3B/KIF1B/KIF13A/KIF9/KIF19/KIF7/DNAH9/LAMA3/CENPE	31
GO:0006468	protein phosphorylation	0.0453039	CAMK2A/PLK2/EPHA2/PRKCB/AMHR2/TNK2/CDK18/SIK1/TGFBR2/CIT/MAPKKK3L/NUAK1/PIM1/CDC42BPA/SRPK1/EIF2AK3/PAK1/NRK/MAP2K6/SGK1/MST1R/PDGFRB/MKNK2/MERTK/RPS6KB1/NUAK2/LMTK2/BMP2K/SRC/EEF2K/BMPR2/MAP3K14/MAP4K4/STK4/CAMK1D/BMPR1A/TYRO3/MAPKAPK2/ULK1/CDK19/MAST2/DDR2/ULK3/BRAF/LATS2/TEX14/EIF2AK2/STK38/PLK3/PEAK1/WNK4/LIMK1/PLK1/KALRN/ROR2/LOC426385/CDK9/MAPK1/MAP2K5/PRKX/MAP2K2/PIM3/AAK1/MAP4K5/AURKA/CDK…	169
